# Supplementary material for: ManiNetCluster: a novel manifold learning approach to reveal the functional links between gene networks
Source: BMC Genomics. 2019 Dec 30;20(Suppl 12):1003. doi: 10.1186/s12864-019-6329-2 (PMC6936142; doi:10.1186/s12864-019-6329-2)
Supplement: Supplementary file 1 — Additional file 1 Tables, including: Table S1 Module data generated by ManiNetCluster. Table S2 ManiNetCluster module statistics. [file 12864_2019_6329_MOESM1_ESM.xls]

## Sheet: Table S1
Table S1
a k-means clustering determined in Zones et al, 2015, The Plant Cell
b Thimm et al., The Plant Journal, 2004
geneID	Module	k-means clustera	time	Gene symbol	Definition	MapManb
Cre01.g000550	1	11	dark		Putative nucleotide-diphospho-sugar transferase
Cre01.g002824	1	9	dark	SRR24B	Scavenger receptor cysteine-rich protein	misc.myrosinases-lectin-jacalin
Cre01.g003600	1	6	dark
Cre01.g009500	1	6	dark	CDPK3	Calcium/calmodulin-dependent protein kinase	protein.postranslational modification
Cre01.g009601	1	10	dark
Cre01.g011630	1	4	dark
Cre01.g012100	1	10	dark	ARS4	Arylsulfatase
Cre01.g024800	1		dark			protein.postranslational modification
Cre01.g026400	1	8	dark
Cre01.g027850	1	5	dark	NUOAF2	Complex I intermediate-associated CIA30 protein, mitochondrial	signalling.light
Cre01.g041752	1		dark			protein.postranslational modification
Cre02.g077024	1	10	dark
Cre02.g079926	1	10	dark
Cre02.g081900	1	11	dark
Cre02.g087400	1	7	dark		protein of unknown function
Cre02.g089274	1	7	dark			cell.division
Cre02.g094551	1		dark
Cre02.g095061	1	10	dark
Cre02.g095066	1		dark
Cre02.g095143	1	9	dark
Cre02.g095145	1		dark
Cre02.g097221	1	11	dark
Cre02.g099055	1	10	dark
Cre02.g105026	1		dark
Cre02.g107256	1	8	dark
Cre02.g112500	1	8	dark			protein.postranslational modification
Cre02.g115400	1	11	dark
Cre02.g142852	1		dark
Cre02.g144007	1	7	dark
Cre02.g146851	1	7	dark			protein.postranslational modification
Cre03.g145647	1	7	dark
Cre03.g152300	1	11	dark
Cre03.g154651	1	10	dark
Cre03.g156650	1	12	dark
Cre03.g162333	1	8	dark			transport.ABC transporters and multidrug resistance systems
Cre03.g163800	1	9	dark
Cre03.g166900	1		dark	CYP767A1	Cytochrome P450, CYP4 superfamily	misc.cytochrome P450
Cre03.g166950	1	12	dark	PGM5	Phosphoglycerate mutase	glycolysis.cytosolic branch.phosphoglycerate mutase
Cre03.g174100	1	10	dark
Cre03.g174550	1		dark
Cre03.g177400	1	10	dark		Solute-binding protein-like adenylate cyclase
Cre03.g178075	1	11	dark
Cre03.g179650	1	13	dark
Cre03.g180017	1		dark
Cre03.g183700	1	8	dark	GTR10	putative 1,3-beta-D-glucan synthase	minor CHO metabolism.callose
Cre03.g187300	1	7	dark
Cre03.g191776	1		dark
Cre03.g194050	1	11	dark
Cre03.g194300	1	5	dark
Cre03.g195350	1	11	dark	PIMT1	Protein-L-isoaspartate O-methyltransferase	protein.postranslational modification
Cre03.g204212	1	7	dark
Cre03.g204850	1	10	dark
Cre03.g206202	1	7	dark
Cre03.g207489	1	11	dark
Cre04.g213751	1	12	dark
Cre04.g213950	1	7	dark	SRR23	Scavenger receptor cysteine rich (SRCR) protein
Cre04.g214200	1	5	dark
Cre04.g214504	1	8	dark
Cre04.g214700	1		dark
Cre04.g215050	1	5	dark	CHYB	Beta-carotene hydroxylase, putative chloroplast precursor	secondary metabolism.isoprenoids.carotenoids
Cre04.g215400	1	5	dark	AKC3	conserved expressed protein related to ABC1/COQ8 mitochondrial putative ser/thr kinase	transport.ABC transporters and multidrug resistance systems
Cre04.g217944	1		dark
Cre04.g217966	1		dark
Cre04.g222750	1	5	dark	CCP2	Low-CO2-inducible chloroplast envelope protein	PS.carbon concentrating mechanism.algal
Cre04.g232303	1		dark
Cre05.g238140	1	12	dark
Cre05.g242750	1	14	dark			protein.degradation.subtilases
Cre05.g248450	1	6	dark	CAH5	Mitochondrial carbonic anhydrase	TCA / org transformation.carbonic anhydrases
Cre06.g255626	1	10	dark
Cre06.g258250	1	10	dark
Cre06.g259500	1		dark	CYG2	Adenylate/guanylate cyclase
Cre06.g262977	1	8	dark
Cre06.g264600	1		dark	HFO14	Histone H4	DNA.synthesis/chromatin structure.histone
Cre06.g264650	1		dark	HTR14	Histone H3	DNA.synthesis/chromatin structure.histone
Cre06.g264900	1		dark	HTB13	Histone H2B	DNA.synthesis/chromatin structure.histone
Cre06.g264950	1		dark	HTA13	Histone H2A	DNA.synthesis/chromatin structure.histone
Cre06.g265000	1		dark	HTR13	Histone H3	DNA.synthesis/chromatin structure.histone
Cre06.g265050	1		dark	HFO13	Histone H4	DNA.synthesis/chromatin structure.histone
Cre06.g265350	1		dark	HTA12	Histone H2A	DNA.synthesis/chromatin structure.histone
Cre06.g265652	1		dark
Cre06.g268000	1		dark	HFO10	Histone H4	DNA.synthesis/chromatin structure.histone
Cre06.g268100	1		dark	HTB10	Histone H2B	DNA.synthesis/chromatin structure.histone
Cre06.g274150	1		dark	HFO6	Histone H4	DNA.synthesis/chromatin structure.histone
Cre06.g274750	1		dark	HTB4	Histone H2B	DNA.synthesis/chromatin structure.histone
Cre06.g274900	1		dark	HFO4	Histone H4	DNA.synthesis/chromatin structure.histone
Cre06.g275900	1	11	dark	HON3	Histone H1	DNA.synthesis/chromatin structure.histone
Cre06.g276450	1		dark			Biodegradation of Xenobiotics.hydroxyacylglutathione hydrolase
Cre06.g276600	1		dark	HTR2	Histone H3	DNA.synthesis/chromatin structure.histone
Cre06.g276650	1		dark	HFO2	Histone H4	DNA.synthesis/chromatin structure.histone
Cre06.g278092	1	11	dark
Cre06.g278218	1		dark
Cre06.g278243	1		dark
Cre06.g280385	1	12	dark		predicted protein
Cre06.g283450	1	10	dark
Cre06.g285050	1	11	dark
Cre06.g286650	1		dark	DMC4	Putative DNA methylase	RNA.regulation of transcription.DNA methyltransferases
Cre06.g288550	1	10	dark	ECP76	76 kDa extracellular polypeptide
Cre06.g289650	1		dark
Cre06.g294250	1	10	dark
Cre06.g295100	1	10	dark		Endonuclease/exonuclease/phosphatase family protein
Cre06.g297049	1	12	dark
Cre06.g297900	1		dark			RNA.regulation of transcription.bHLH,Basic Helix-Loop-Helix family
Cre06.g300450	1	7	dark			protein.degradation
Cre06.g310800	1		dark
Cre07.g313000	1		dark
Cre07.g315050	1	6	dark	GGH1	Gamma-glutamyl hydrolase	protein.degradation
Cre07.g323890	1		dark
Cre07.g331150	1	8	dark
Cre07.g335100	1	8	dark
Cre07.g336150	1		dark
Cre07.g336550	1		dark
Cre07.g343200	1	11	dark
Cre07.g343750	1		dark
Cre07.g345001	1	6	dark
Cre07.g349966	1		dark
Cre07.g350451	1		dark			development.unspecified
Cre07.g353555	1	8	dark			RNA.regulation of transcription.bHLH,Basic Helix-Loop-Helix family
Cre07.g354400	1	8	dark	CYP743B2	Cytochrome P450, CYP197 superfamily	misc.cytochrome P450
Cre07.g356950	1		dark
Cre07.g357033	1	11	dark
Cre08.g360001	1		dark
Cre08.g361600	1		dark
Cre08.g361700	1	13	dark
Cre08.g364200	1		dark
Cre08.g366750	1	8	dark
Cre08.g368850	1	3	dark
Cre08.g370750	1	9	dark
Cre08.g373436	1	5	dark
Cre08.g375676	1		dark
Cre08.g375751	1		dark
Cre08.g383000	1	8	dark			hormone metabolism.ethylene.signal transduction
Cre09.g386986	1	8	dark
Cre09.g388852	1		dark
Cre09.g391689	1	11	dark
Cre09.g392134	1	11	dark			secondary metabolism.phenylpropanoids.lignin biosynthesis.CAD
Cre09.g394362	1	13	dark
Cre09.g394473	1	5	dark	LCI9	Low-CO2-inducible protein
Cre09.g395450	1		dark
Cre09.g396750	1	8	dark	CSE18	Predicted protein of CSE family
Cre09.g397700	1	11	dark
Cre09.g398556	1	7	dark
Cre09.g398993	1	7	dark		4-hydroxyphenylpyruvate dioxygenase	amino acid metabolism.degradation.aromatic aa.tyrosine
Cre09.g399960	1		dark
Cre09.g400256	1	10	dark
Cre09.g400851	1	8	dark
Cre09.g401700	1	2	dark
Cre09.g401775	1	10	dark
Cre09.g402923	1	18	dark
Cre09.g403550	1	6	dark	FVS1	Flavonol synthase/flavanone 3-dioxygenase	hormone metabolism.ethylene.synthesis-degradation
Cre09.g407120	1	10	dark
Cre09.g409250	1	7	dark	GTR24	Glycosyltransferase	lipid metabolism.exotics (steroids, squalene etc).sphingolipids.ceramide glucosyltransferase
Cre09.g409300	1	7	dark
Cre09.g409728	1		dark
Cre09.g412175	1		dark
Cre09.g414416	1	7	dark	CYCD4	D-type cyclin
Cre09.g416309	1	7	dark
Cre10.g419250	1	11	dark
Cre10.g425251	1	10	dark
Cre10.g426650	1	10	dark
Cre10.g444250	1	11	dark			protein.targeting.secretory pathway.unspecified
Cre10.g445151	1	11	dark
Cre10.g446600	1		dark			RNA.regulation of transcription.PHD finger transcription factor
Cre10.g449750	1	10	dark	PKS1	Type I polyketide synthase
Cre10.g458350	1	9	dark	SRR16	Scavenger receptor cysteine rich (SRCR) protein	misc.myrosinases-lectin-jacalin
Cre10.g460150	1	8	dark		ERD4-related membrane protein	stress.abiotic.drought/salt
Cre10.g460901	1		dark
Cre10.g461300	1		dark
Cre11.g467540	1		dark	GOX12	Glyoxal or galactose oxidase	Biodegradation of Xenobiotics
Cre11.g467585	1		dark			protein.postranslational modification
Cre11.g467601	1	6	dark
Cre11.g467619	1	14	dark
Cre11.g467643	1	13	dark
Cre11.g467650	1		dark
Cre11.g467756	1		dark	MMP5	Metalloproteinase of VMP family
Cre11.g468063	1		dark
Cre11.g468371	1		dark			RNA.regulation of transcription.PHD finger transcription factor
Cre11.g482750	1	5	dark
Cre12.g487101	1	12	dark	CSS9	Chlamydomonas-specific family protein
Cre12.g488173	1	11	dark
Cre12.g490800	1	7	dark			protein.postranslational modification
Cre12.g491200	1	11	dark
Cre12.g495401	1		dark
Cre12.g503700	1		dark
Cre12.g504650	1	11	dark	HTR15	Histone H3	DNA.synthesis/chromatin structure.histone
Cre12.g504700	1		dark	HTB16	Histone H2B	DNA.synthesis/chromatin structure.histone
Cre12.g504800	1		dark	HTR16	Histone H3	DNA.synthesis/chromatin structure.histone
Cre12.g505500	1		dark	HTR17	Histone H3	DNA.synthesis/chromatin structure.histone
Cre12.g505600	1	11	dark	HTB17	Histone H2B	DNA.synthesis/chromatin structure.histone
Cre12.g506300	1	11	dark	HTR18	Histone H3	DNA.synthesis/chromatin structure.histone
Cre12.g506750	1	8	dark
Cre12.g508644	1	7	dark	HDG1	BELL-related homeodomain protein	RNA.regulation of transcription.HB,Homeobox transcription factor family
Cre12.g512350	1	10	dark
Cre12.g512788	1	8	dark
Cre12.g524150	1	9	dark	POLH2	DNA polymerase eta	DNA.repair
Cre12.g525750	1		dark			protein.postranslational modification
Cre12.g526250	1	12	dark			protein.postranslational modification
Cre12.g535201	1	8	dark
Cre12.g545750	1	12	dark			protein.postranslational modification.kinase
Cre12.g550300	1	11	dark			protein.postranslational modification
Cre12.g552450	1	12	dark
Cre12.g553252	1	6	dark
Cre12.g553850	1		dark	TUL1	Tubulin-like protein
Cre12.g555001	1	2	dark
Cre12.g556750	1	2	dark		Short-chain dehydrogenase/reductase	misc.short chain dehydrogenase/reductase (SDR)
Cre12.g560000	1	11	dark
Cre12.g560050	1		dark	ERM12	transmembrane protein of unknown function
Cre13.g564151	1		dark
Cre13.g567426	1	11	dark
Cre13.g567450	1	12	dark	HON1	Histone H1	DNA.synthesis/chromatin structure.histone
Cre13.g568100	1	12	dark
Cre13.g570100	1	11	dark	HTA20	Histone H2A	DNA.synthesis/chromatin structure.histone
Cre13.g570500	1	12	dark
Cre13.g573950	1		dark	ZRT3	Zinc-nutrition responsive transporter	transport.metal
Cre13.g577000	1	11	dark
Cre13.g585175	1	6	dark
Cre13.g586650	1	11	dark	FXL1	FixL-like PAS domain protein
Cre13.g587500	1	6	dark	AOF8	Flavin-containing amine oxidase	secondary metabolism.isoprenoids.carotenoids.phytoene dehydrogenase
Cre13.g588271	1	10	dark
Cre13.g590905	1	6	dark
Cre14.g608275	1	10	dark
Cre14.g616350	1	11	dark	FAS4	Fasciclin-like protein
Cre14.g618776	1	7	dark
Cre14.g621050	1	9	dark		Putative Myb-like transcription factor	RNA.regulation of transcription.MYB domain transcription factor family
Cre14.g624476	1	10	dark
Cre14.g632799	1	8	dark			Biodegradation of Xenobiotics
Cre15.g635400	1	10	dark	ZYS3	Zygote-specific protein
Cre16.g650425	1	6	dark
Cre16.g657600	1	2	dark
Cre16.g658400	1	11	dark	FDX2	Apoferredoxin	PS.lightreaction.other electron carrier (ox/red).ferredoxin
Cre16.g662450	1	14	dark
Cre16.g663750	1	10	dark
Cre16.g669700	1	10	dark
Cre16.g676757	1		dark	PTB8	Sodium/phosphate symporter	transport.phosphate
Cre16.g681050	1	10	dark
Cre16.g685100	1	8	dark
Cre16.g686002	1	7	dark
Cre16.g688414	1	6	dark
Cre16.g690319	1		dark
Cre16.g690702	1	7	dark
Cre16.g694700	1	13	dark
Cre17.g698850	1	7	dark	ISA2	Isoamylase-type starch debranching enzyme	major CHO metabolism.synthesis.starch.debranching
Cre17.g703450	1	7	dark
Cre17.g705950	1	14	dark		N-acetyltransferase
Cre17.g708150	1	11	dark	HTR26	Histone H3	DNA.synthesis/chromatin structure.histone
Cre17.g708550	1		dark	HTA27	Histone H2A	DNA.synthesis/chromatin structure.histone
Cre17.g708650	1	11	dark	HFO27	Histone H4	DNA.synthesis/chromatin structure.histone
Cre17.g709100	1		dark	HFO28	Histone H4	DNA.synthesis/chromatin structure.histone
Cre17.g709150	1		dark	HTB28	Histone H2B	DNA.synthesis/chromatin structure.histone
Cre17.g709876	1	8	dark
Cre17.g709900	1	7	dark			protein.postranslational modification
Cre17.g710450	1	11	dark	HTB29	Histone H2B	DNA.synthesis/chromatin structure.histone
Cre17.g710500	1		dark	HTR29	Histone H3	DNA.synthesis/chromatin structure.histone
Cre17.g711150	1	5	dark	FAD2	Fatty acid desaturase, delta-12	lipid metabolism.FA desaturation.omega 6 desaturase
Cre17.g711700	1	11	dark	HTA30	Histone H2A	DNA.synthesis/chromatin structure.histone
Cre17.g711850	1		dark	HTR30	Histone H3	DNA.synthesis/chromatin structure.histone
Cre17.g713400	1		dark	HTA31	Histone H2A	DNA.synthesis/chromatin structure.histone
Cre17.g713550	1	11	dark	HTR31	Histone H3	DNA.synthesis/chromatin structure.histone
Cre17.g714600	1		dark	HFO33	Histone H4	DNA.synthesis/chromatin structure.histone
Cre17.g719500	1	6	dark	AOF9	Flavin-containing amine oxidase	misc.rhodanese
Cre17.g719876	1	8	dark
Cre17.g721350	1	12	dark		Glutathione S-transferase
Cre17.g727600	1	8	dark
Cre17.g732566	1	10	dark			Biodegradation of Xenobiotics
Cre17.g735200	1	5	dark	KIN1-2	Kinesin motor protein	cell.organisation
Cre17.g736350	1		dark
Cre17.g736437	1	8	dark
Cre17.g737752	1	10	dark
Cre17.g739600	1		dark
Cre17.g739900	1		dark
Cre17.g742132	1	6	dark
Cre17.g742400	1	9	dark	PTK17	Protein tyrosine kinase	protein.postranslational modification
Cre17.g744097	1	10	dark
Cre17.g744747	1		dark
Cre17.g745997	1		dark
Cre18.g748347	1	8	dark
Cre21.g752347	1		dark
Cre21.g752797	1	10	dark
Cre22.g753397	1	10	dark
Cre33.g758997	1	7	dark
Cre01.g001400	1	12	light	ZMP1	Zinc-metallopeptidase-like protein	protein.degradation
Cre01.g002203	1		light
Cre01.g002750	1	14	light
Cre01.g002824	1	9	light	SRR24B	Scavenger receptor cysteine-rich protein	misc.myrosinases-lectin-jacalin
Cre01.g005750	1	16	light
Cre01.g008250	1	7	light
Cre01.g009601	1	10	light
Cre01.g013450	1	14	light
Cre01.g013500	1	12	light
Cre01.g014200	1		light
Cre01.g020575	1	11	light	HSP22D	Heat shock protein 22D
Cre01.g021950	1	13	light
Cre01.g024800	1		light			protein.postranslational modification
Cre01.g026750	1	10	light
Cre01.g030350	1	12	light	CGL41	conserved in the green lineage
Cre01.g030600	1	15	light	MAPKKK4	Mitogen-Activated Protein Kinase Kinase Kinase	protein.postranslational modification
Cre01.g037550	1	11	light
Cre02.g074200	1	17	light
Cre02.g079926	1	10	light
Cre02.g083100	1	13	light	PRL1	Predicted extracellular protein
Cre02.g091600	1		light
Cre02.g094551	1		light
Cre02.g095061	1	10	light
Cre02.g095063	1		light
Cre02.g095065	1	11	light
Cre02.g095066	1		light
Cre02.g095096	1	11	light
Cre02.g095143	1	9	light
Cre02.g097213	1	11	light
Cre02.g098700	1	16	light			transport.ABC transporters and multidrug resistance systems
Cre02.g100850	1	16	light			transport.unspecified cations
Cre02.g102276	1	15	light
Cre02.g104400	1		light
Cre02.g110843	1	15	light
Cre02.g114150	1	8	light
Cre02.g116150	1	16	light
Cre02.g117150	1		light			protein.degradation.AAA type
Cre02.g142546	1	11	light
Cre02.g143900	1	13	light
Cre03.g145447	1	13	light
Cre03.g146207	1	15	light	MPA1	Metallophosphoesterase, phosphate-repressible	misc.acid and other phosphatases
Cre03.g148201	1	15	light
Cre03.g150800	1	13	light			misc.calcineurin-like phosphoesterase family protein
Cre03.g152300	1	11	light
Cre03.g153950	1	15	light		Transient receptor potential ion channel protein
Cre03.g154050	1	12	light
Cre03.g160250	1	12	light
Cre03.g160650	1	13	light
Cre03.g162701	1		light		SNF2-related DNA/RNA helicase
Cre03.g163800	1	9	light
Cre03.g164800	1	15	light			protein.postranslational modification
Cre03.g171700	1	16	light
Cre03.g174100	1	10	light
Cre03.g177150	1		light
Cre03.g178075	1	11	light
Cre03.g180017	1		light
Cre03.g184250	1	12	light	CAM9	Calmodulin-like protein
Cre03.g185000	1	11	light	GTR8	putative 1,3-beta-D-glucan synthase	minor CHO metabolism.callose
Cre03.g186350	1	13	light
Cre03.g187400	1	14	light
Cre03.g191776	1		light
Cre03.g194700	1	15	light	AGL1	Alpha glucosidase	misc.gluco-, galacto- and mannosidases
Cre03.g195350	1	11	light	PIMT1	Protein-L-isoaspartate O-methyltransferase	protein.postranslational modification
Cre03.g203100	1	9	light
Cre03.g203150	1	9	light
Cre03.g206952	1	11	light
Cre03.g211297	1	17	light
Cre03.g212529	1		light
Cre04.g213800	1	13	light			protein.degradation.ubiquitin.E3.RING
Cre04.g214351	1	16	light		Predicted protein
Cre04.g214700	1		light
Cre04.g217941	1		light			protein.postranslational modification
Cre04.g217944	1		light
Cre04.g217966	1		light
Cre04.g220750	1	17	light
Cre04.g220768	1	13	light
Cre04.g221450	1	18	light
Cre04.g221900	1	15	light
Cre05.g234642	1	14	light
Cre05.g234643	1	15	light
Cre05.g237200	1		light	DRP6	Dynamin-related GTPase
Cre05.g238450	1		light
Cre05.g241500	1	12	light	MOT30	Predicted protein
Cre05.g241550	1	13	light
Cre05.g245352	1	16	light			misc.myrosinases-lectin-jacalin
Cre05.g247100	1	13	light	COTH1	spore coat protein H
Cre05.g247250	1	13	light
Cre06.g255626	1	10	light
Cre06.g258250	1	10	light
Cre06.g258500	1		light
Cre06.g265652	1		light
Cre06.g266150	1	14	light			protein.postranslational modification
Cre06.g268400	1		light	HFO9	Histone H4	DNA.synthesis/chromatin structure.histone
Cre06.g268925	1	15	light
Cre06.g271300	1	11	light	HFO8	Histone H4	DNA.synthesis/chromatin structure.histone
Cre06.g271750	1		light
Cre06.g274750	1		light	HTB4	Histone H2B	DNA.synthesis/chromatin structure.histone
Cre06.g276450	1		light			Biodegradation of Xenobiotics.hydroxyacylglutathione hydrolase
Cre06.g277400	1	15	light
Cre06.g277550	1	12	light			misc.nitrilases, *nitrile lyases, berberine bridge enzymes, reticuline oxidases, troponine reductases
Cre06.g278108	1	15	light
Cre06.g278190	1	14	light
Cre06.g278217	1	12	light
Cre06.g278243	1		light
Cre06.g278266	1		light
Cre06.g278550	1	12	light
Cre06.g283450	1	10	light
Cre06.g288550	1	10	light	ECP76	76 kDa extracellular polypeptide
Cre06.g289033	1		light
Cre06.g294301	1		light
Cre06.g295100	1	10	light		Endonuclease/exonuclease/phosphatase family protein
Cre06.g305500	1	12	light
Cre06.g310900	1	12	light
Cre06.g310950	1	18	light		FAD-dependent oxidoreductase
Cre07.g312002	1		light
Cre07.g313000	1		light
Cre07.g316992	1	13	light			RNA.regulation of transcription.bZIP transcription factor family
Cre07.g319001	1	14	light
Cre07.g322750	1	11	light
Cre07.g322850	1	12	light
Cre07.g324866	1		light
Cre07.g329450	1		light
Cre07.g329476	1	16	light
Cre07.g331050	1	11	light			RNA.regulation of transcription.Bromodomain proteins
Cre07.g331300	1	16	light	AGP3	ADP-glucose pyrophosphorylase large subunit	major CHO metabolism.synthesis.starch.AGPase
Cre07.g332025	1	10	light
Cre07.g337750	1	12	light	EBM5	Mannan endo-1,4-beta-mannosidase	cell wall.degradation.mannan-xylose-arabinose-fucose
Cre07.g339633	1	14	light	DNJ20	DnaJ-like protein
Cre07.g343200	1	11	light
Cre07.g344000	1	12	light
Cre07.g354350	1	14	light	CYP743B1	Cytochrome P450, CYP197 superfamily	misc.cytochrome P450
Cre07.g355466	1	15	light	AGE2	DNA repair glycosylase	DNA.repair
Cre07.g356950	1		light
Cre07.g357000	1	11	light
Cre08.g358549	1		light
Cre08.g358583	1		light
Cre08.g360550	1	14	light	ERM3	ERD4-related membrane protein	stress.abiotic.drought/salt
Cre08.g361100	1	13	light			Co-factor and vitamine metabolism.molybdenum cofactor
Cre08.g361700	1	13	light
Cre08.g366300	1	15	light
Cre08.g366350	1	16	light
Cre08.g370750	1	9	light
Cre08.g371918	1	14	light
Cre08.g375400	1		light	GSM1	Gamete-specific homeodomain protein	cell.motility.eukaryotes.flagellar adhesion and gamete fusion
Cre08.g376400	1	11	light
Cre08.g376950	1	12	light	MMP14	Matrix metalloproteinase
Cre08.g379600	1	13	light			protein.postranslational modification
Cre08.g379900	1	11	light			transport.unspecified cations
Cre08.g381300	1		light
Cre09.g386739	1	11	light
Cre09.g388350	1	13	light	MMP11	Metalloproteinase of VMP family
Cre09.g390300	1	11	light			protein.postranslational modification
Cre09.g390875	1	15	light
Cre09.g391504	1	10	light
Cre09.g391689	1	11	light
Cre09.g395050	1	11	light
Cre09.g395251	1	12	light
Cre09.g397803	1	15	light
Cre09.g400256	1	10	light
Cre09.g401950	1	12	light
Cre09.g403256	1	11	light
Cre09.g406432	1	14	light
Cre09.g406448	1	11	light
Cre09.g409728	1		light
Cre09.g410450	1	15	light	ROC15	Rythm Of Chloroplast 15	RNA.regulation of transcription.G2-like transcription factor family, GARP
Cre09.g412175	1		light
Cre09.g413100	1	12	light
Cre09.g415100	1	15	light	ELG33	Exostosin-like glycosyltransferase	misc.UDP glucosyl and glucoronyl transferases
Cre09.g416583	1	14	light
Cre10.g419900	1	11	light
Cre10.g423600	1	11	light			development.unspecified
Cre10.g426616	1	14	light
Cre10.g426650	1	10	light
Cre10.g426900	1	14	light
Cre10.g427896	1	17	light	CSB38	Probable transposon-derived protein of Chlamydomonas-Specific family B
Cre10.g431750	1	16	light
Cre10.g432950	1	12	light
Cre10.g433476	1	7	light
Cre10.g435750	1		light			protein.postranslational modification
Cre10.g437201	1		light
Cre10.g439750	1	14	light
Cre10.g444250	1	11	light			protein.targeting.secretory pathway.unspecified
Cre10.g445151	1	11	light
Cre10.g446600	1		light			RNA.regulation of transcription.PHD finger transcription factor
Cre10.g448977	1	11	light
Cre10.g449850	1	15	light
Cre10.g450600	1	14	light
Cre10.g451850	1	15	light			protein.degradation.ubiquitin.proteasom
Cre10.g460350	1	14	light	PGA4	Putative phospholipid/glycerol acyltransferase
Cre10.g461500	1	18	light
Cre10.g461851	1	16	light
Cre10.g463500	1	13	light			protein.postranslational modification
Cre10.g464133	1		light
Cre11.g467586	1	12	light			protein.postranslational modification
Cre11.g467643	1	13	light
Cre11.g467756	1		light	MMP5	Metalloproteinase of VMP family
Cre11.g467765	1	2	light
Cre11.g467789	1	16	light
Cre11.g468365	1	11	light
Cre11.g477550	1	15	light
Cre11.g478600	1	11	light
Cre12.g485632	1	12	light	CSB41	Probable transposon-derived protein of Chlamydomonas-Specific family B
Cre12.g490451	1	15	light
Cre12.g490891	1	11	light			protein.targeting.nucleus
Cre12.g491200	1	11	light
Cre12.g491950	1		light
Cre12.g498000	1	16	light
Cre12.g500100	1	14	light
Cre12.g503750	1	11	light	FMO14	Flavin-containing monooxygenase
Cre12.g504550	1	11	light	HTB15	Histone H2B	DNA.synthesis/chromatin structure.histone
Cre12.g506200	1	11	light	HTB18	Histone H2B	DNA.synthesis/chromatin structure.histone
Cre12.g508650	1	9	light
Cre12.g509001	1	14	light	RPK2	RNA-polymerase-subunit kinase	signalling.MAP kinases
Cre12.g512300	1	14	light			hormone metabolism.jasmonate.synthesis-degradation.lipoxygenase
Cre12.g512350	1	10	light
Cre12.g523400	1		light
Cre12.g525450	1		light
Cre12.g525970	1	9	light
Cre12.g526068	1	9	light
Cre12.g526071	1		light
Cre12.g526201	1	8	light
Cre12.g528600	1	11	light	CSB47	Probable transposon-derived protein of Chlamydomonas-Specific family B
Cre12.g533150	1	12	light
Cre12.g535300	1	12	light
Cre12.g537400	1		light			protein.postranslational modification
Cre12.g537900	1	12	light
Cre12.g541550	1	11	light
Cre12.g550350	1	11	light
Cre12.g552400	1	12	light
Cre12.g552827	1	14	light
Cre12.g554150	1		light
Cre12.g559550	1	12	light
Cre12.g560000	1	11	light
Cre12.g560050	1		light	ERM12	transmembrane protein of unknown function
Cre13.g564151	1		light
Cre13.g564812	1	14	light
Cre13.g566500	1	16	light
Cre13.g568467	1	14	light
Cre13.g569801	1	18	light
Cre13.g572650	1	11	light
Cre13.g584050	1	14	light	CSB54	Probable transposon-derived protein of Chlamydomonas-Specific family B
Cre13.g584650	1		light
Cre13.g586150	1	16	light
Cre13.g586650	1	11	light	FXL1	FixL-like PAS domain protein
Cre13.g588271	1	10	light
Cre13.g591073	1	16	light
Cre13.g605386	1	11	light
Cre13.g606101	1	11	light
Cre14.g608550	1	14	light
Cre14.g610150	1	14	light
Cre14.g616301	1	16	light
Cre14.g616350	1	11	light	FAS4	Fasciclin-like protein
Cre14.g616376	1	11	light
Cre14.g621400	1	15	light
Cre14.g621501	1	11	light
Cre14.g622000	1		light
Cre14.g622200	1	11	light
Cre14.g623576	1	15	light
Cre14.g625600	1	10	light	FHL10	FtsH-like ATPase
Cre14.g627400	1	15	light
Cre14.g628533	1	11	light	CYG3	Adenylate/guanylate cyclase
Cre14.g630650	1	9	light
Cre14.g630982	1	11	light
Cre14.g631550	1	14	light
Cre14.g632076	1	11	light
Cre15.g640651	1	16	light			protein.postranslational modification
Cre15.g641926	1	16	light
Cre16.g648550	1	15	light	HFO23	Histone H4	DNA.synthesis/chromatin structure.histone
Cre16.g658400	1	11	light	FDX2	Apoferredoxin	PS.lightreaction.other electron carrier (ox/red).ferredoxin
Cre16.g659300	1	15	light	CYB2	Cytochrome b5 flavohemoprotein	redox.ascorbate and glutathione
Cre16.g662350	1	13	light		Trehalose-6-phosphate synthase	minor CHO metabolism.trehalose.TPS
Cre16.g663000	1	12	light		Globin-like peroxiredoxin
Cre16.g669700	1	10	light
Cre16.g670750	1	8	light
Cre16.g671350	1	11	light	ARS2	Periplasmic arylsulfatase
Cre16.g672945	1	16	light
Cre16.g674852	1	18	light	HAP2	Generative cell specific-1
Cre16.g676150	1	11	light	MSD3	Mn superoxide dismutase	redox.dismutases and catalases
Cre16.g678250	1	8	light
Cre16.g678885	1	10	light
Cre16.g681050	1	10	light
Cre16.g682552	1		light
Cre16.g685100	1	8	light
Cre16.g685389	1		light			protein.postranslational modification
Cre16.g691400	1	15	light
Cre16.g692902	1	12	light			cell.organisation
Cre16.g694207	1	15	light
Cre16.g694700	1	13	light
Cre16.g695218	1	15	light			protein.postranslational modification
Cre17.g696500	1	12	light	PHC19	Cell wall protein pherophorin-C19
Cre17.g700600	1	14	light
Cre17.g701150	1	16	light
Cre17.g707000	1	16	light
Cre17.g707137	1	16	light
Cre17.g708150	1	11	light	HTR26	Histone H3	DNA.synthesis/chromatin structure.histone
Cre17.g710400	1		light	HTA29	Histone H2A	DNA.synthesis/chromatin structure.histone
Cre17.g710600	1	11	light		Protein tyrosine kinase	protein.postranslational modification
Cre17.g712500	1	11	light
Cre17.g713750	1	12	light		Serine/threonine protein kinase	protein.postranslational modification
Cre17.g714200	1	18	light	KUP2	Potassium ion uptake transporter	transport.potassium
Cre17.g714350	1	12	light
Cre17.g715600	1	11	light
Cre17.g718450	1	13	light	MMP2	Matrix metalloproteinase
Cre17.g727150	1	14	light
Cre17.g736800	1	13	light
Cre17.g738700	1	16	light
Cre17.g739350	1	14	light
Cre17.g740600	1	16	light	MOT50	Predicted protein	protein.degradation.serine protease
Cre17.g742400	1	9	light	PTK17	Protein tyrosine kinase	protein.postranslational modification
Cre17.g744097	1	10	light
Cre17.g745997	1		light
Cre18.g749797	1	14	light	FAP281	Flagellar Associated Protein	cell.motility.eukaryotes.flagellar associated proteins
Cre21.g752797	1	10	light
Cre35.g759247	1	16	light	SRR5	Scavenger receptor cysteine rich (SRCR) protein	misc.myrosinases-lectin-jacalin
Cre01.g002824	1	9	shared	SRR24B	Scavenger receptor cysteine-rich protein	misc.myrosinases-lectin-jacalin
Cre01.g009601	1	10	shared
Cre01.g024800	1		shared			protein.postranslational modification
Cre02.g079926	1	10	shared
Cre02.g094551	1		shared
Cre02.g095061	1	10	shared
Cre02.g095066	1		shared
Cre02.g095143	1	9	shared
Cre03.g152300	1	11	shared
Cre03.g163800	1	9	shared
Cre03.g174100	1	10	shared
Cre03.g178075	1	11	shared
Cre03.g180017	1		shared
Cre03.g191776	1		shared
Cre03.g195350	1	11	shared	PIMT1	Protein-L-isoaspartate O-methyltransferase	protein.postranslational modification
Cre04.g214700	1		shared
Cre04.g217944	1		shared
Cre04.g217966	1		shared
Cre06.g255626	1	10	shared
Cre06.g258250	1	10	shared
Cre06.g265652	1		shared
Cre06.g274750	1		shared	HTB4	Histone H2B	DNA.synthesis/chromatin structure.histone
Cre06.g276450	1		shared			Biodegradation of Xenobiotics.hydroxyacylglutathione hydrolase
Cre06.g278243	1		shared
Cre06.g283450	1	10	shared
Cre06.g288550	1	10	shared	ECP76	76 kDa extracellular polypeptide
Cre06.g295100	1	10	shared		Endonuclease/exonuclease/phosphatase family protein
Cre07.g313000	1		shared
Cre07.g343200	1	11	shared
Cre07.g356950	1		shared
Cre08.g361700	1	13	shared
Cre08.g370750	1	9	shared
Cre09.g391689	1	11	shared
Cre09.g400256	1	10	shared
Cre09.g409728	1		shared
Cre09.g412175	1		shared
Cre10.g426650	1	10	shared
Cre10.g444250	1	11	shared			protein.targeting.secretory pathway.unspecified
Cre10.g445151	1	11	shared
Cre10.g446600	1		shared			RNA.regulation of transcription.PHD finger transcription factor
Cre11.g467643	1	13	shared
Cre11.g467756	1		shared	MMP5	Metalloproteinase of VMP family
Cre12.g491200	1	11	shared
Cre12.g512350	1	10	shared
Cre12.g560000	1	11	shared
Cre12.g560050	1		shared	ERM12	transmembrane protein of unknown function
Cre13.g564151	1		shared
Cre13.g586650	1	11	shared	FXL1	FixL-like PAS domain protein
Cre13.g588271	1	10	shared
Cre14.g616350	1	11	shared	FAS4	Fasciclin-like protein
Cre16.g658400	1	11	shared	FDX2	Apoferredoxin	PS.lightreaction.other electron carrier (ox/red).ferredoxin
Cre16.g669700	1	10	shared
Cre16.g681050	1	10	shared
Cre16.g685100	1	8	shared
Cre16.g694700	1	13	shared
Cre17.g708150	1	11	shared	HTR26	Histone H3	DNA.synthesis/chromatin structure.histone
Cre17.g742400	1	9	shared	PTK17	Protein tyrosine kinase	protein.postranslational modification
Cre17.g744097	1	10	shared
Cre17.g745997	1		shared
Cre21.g752797	1	10	shared
Cre01.g000350	2	4	dark		possible oxidoreductase
Cre01.g004000	2	15	dark
Cre01.g007600	2	6	dark
Cre01.g009900	2		dark	CDJ3	Chloroplast DnaJ-like protein	stress.abiotic.heat
Cre01.g011050	2	14	dark
Cre01.g015000	2	6	dark	NAGK1	Acetylglutamate kinase	amino acid metabolism.synthesis.glutamate family.arginine.acetylglutamate kinase
Cre01.g016300	2	2	dark	CAM3	Calmodulin-like protein
Cre01.g021251	2	4	dark	ARG7	Argininosuccinate lyase
Cre01.g021350	2		dark
Cre01.g022650	2	13	dark			misc.nitrilases, *nitrile lyases, berberine bridge enzymes, reticuline oxidases, troponine reductases
Cre01.g023400	2		dark
Cre01.g023773	2	11	dark
Cre01.g023787	2	2	dark			transport.ABC transporters and multidrug resistance systems
Cre01.g025450	2	13	dark	FAP122	Flagellar Associated Protein
Cre01.g027550	2	17	dark			misc.cytochrome P450
Cre01.g028300	2	13	dark
Cre01.g029050	2	13	dark
Cre01.g035100	2	4	dark
Cre01.g035450	2	14	dark
Cre01.g038250	2	2	dark	SDC1	Serine decarboxylase	amino acid metabolism.degradation.histidine
Cre01.g039150	2		dark	TIC21	21 kDa translocon at the inner membrane of chloroplasts	protein.targeting.chloroplast
Cre01.g040200	2		dark	WNK2	WNK protein kinase	protein.postranslational modification
Cre01.g041000	2		dark
Cre01.g043150	2	15	dark		bZIP transcription factor
Cre01.g043450	2	4	dark
Cre01.g044100	2	15	dark	AMB3	Beta-amylase	major CHO metabolism.degradation.starch.starch cleavage
Cre01.g045650	2	13	dark	ZNJ3	DnaJ-like zinc-finger protein
Cre01.g047450	2	12	dark	CPLD17	conserved expressed organelle-targeted protein	protein.degradation.cysteine protease
Cre01.g047800	2	4	dark	GRX6	Glutaredoxin 6, CGFS type, probably chloroplastic	redox.glutaredoxins
Cre01.g048750	2	1	dark	PPR7	PentratricoPeptide Repeat protein
Cre01.g049950	2	15	dark	VLE1	Sporangin	protein.degradation.subtilases
Cre01.g052200	2	1	dark
Cre01.g054700	2	14	dark
Cre01.g058886	2		dark			transport.ammonium
Cre01.g070567	2	1	dark
Cre02.g073200	2		dark	THD1	Threonine deaminase	amino acid metabolism.degradation.aspartate family.threonine
Cre02.g073700	2	6	dark	UROD3	Uroporphyrinogen decarboxylase	tetrapyrrole synthesis.uroporphyrinogen decarboxylase
Cre02.g076900	2		dark	CGK2	cGMP-dependent protein kinase	protein.postranslational modification
Cre02.g077350	2	2	dark	HDH1	Histidinol dehydrogenase	amino acid metabolism.synthesis.histidine
Cre02.g078226	2	14	dark
Cre02.g078300	2	15	dark	GPX1	Glutathione peroxidase, selenoprotein	redox.ascorbate and glutathione
Cre02.g082100	2	9	dark
Cre02.g082300	2	1	dark	SUR6	Surfeit 6-like protein
Cre02.g084750	2	16	dark			RNA.RNA binding
Cre02.g087150	2	16	dark
Cre02.g087950	2	2	dark	TSM1	Methionyl-tRNA synthetase	protein.aa activation.methionine-tRNA ligase
Cre02.g088151	2		dark
Cre02.g092100	2	1	dark		Predicted protein
Cre02.g093950	2	1	dark			nucleotide metabolism.phosphotransfer and pyrophosphatases.uridylate kinase
Cre02.g094450	2	14	dark	PHC21	Cell wall protein pherophorin-C21	cell wall.cell wall proteins
Cre02.g095095	2	14	dark	PHC12	Cell wall protein pherophorin-C12
Cre02.g095149	2	12	dark	FAP143	Flagellar Associated Protein
Cre02.g096100	2	14	dark
Cre02.g097450	2		dark			C1-metabolism.dihydroneopterin aldolase
Cre02.g099000	2	14	dark	SYP71	Qc-SNARE protein, SYP7-family	cell.vesicle transport
Cre02.g099500	2	14	dark		membrane protein	development.unspecified
Cre02.g102350	2	1	dark	APG3	Autophagy-related protein	protein.degradation.autophagy
Cre02.g102400	2	12	dark	RPC1	DNA-directed RNA polymerase subunit	RNA.transcription
Cre02.g102800	2	2	dark	RPB8	DNA-directed RNA polymerase II, 16.5 kDa polypeptide	RNA.transcription
Cre02.g103850	2	2	dark	HIS3	Imidazoleglycerol-phosphate dehydratase	amino acid metabolism.synthesis.histidine
Cre02.g105600	2	13	dark	EYE3	Eyespot assembly protein, ABC1 kinase family	transport.ABC transporters and multidrug resistance systems
Cre02.g106500	2		dark	DIPP	Inositol-phosphate phosphatase
Cre02.g107550	2	4	dark		membrane protein	development.unspecified
Cre02.g107850	2	1	dark	MOB1	Cytokinesis-related protein	RNA.regulation of transcription.unclassified
Cre02.g108300	2	16	dark
Cre02.g109200	2	5	dark
Cre02.g109550	2	4	dark	HSD1	Homoserine dehydrogenase	amino acid metabolism.synthesis.aspartate family.misc.homoserine.aspartate kinase
Cre02.g112150	2	15	dark
Cre02.g113600	2	15	dark			protein.postranslational modification
Cre02.g116300	2		dark
Cre02.g117050	2		dark		Protein tyrosine kinase	protein.postranslational modification
Cre02.g141200	2	1	dark	NIC2	Quinolinate phosphoribosyl transferase
Cre02.g141350	2	12	dark	FAP84	Flagellar Associated Protein	cell.motility.eukaryotes.flagellar associated proteins
Cre02.g142266	2	3	dark			misc.cytochrome P450
Cre02.g142351	2	13	dark			hormone metabolism.abscisic acid.synthesis-degradation
Cre02.g142650	2	15	dark
Cre02.g144850	2	14	dark	CGLD26	conserved in the green lineage and Diatoms
Cre03.g143807	2	14	dark
Cre03.g144564	2	15	dark	MMP13	Matrix metalloproteinase
Cre03.g145967	2	2	dark			protein.aa activation.methionine-tRNA ligase
Cre03.g146187	2	6	dark			amino acid metabolism.synthesis.glutamate family.arginine
Cre03.g155400	2	9	dark
Cre03.g156050	2	4	dark			protein.synthesis.release
Cre03.g158150	2		dark			RNA.RNA binding
Cre03.g163900	2	15	dark	PWR3	PWR motif protein
Cre03.g164550	2	14	dark		BolA-like domain protein	RNA.regulation of transcription
Cre03.g168150	2		dark			protein.postranslational modification
Cre03.g169900	2		dark
Cre03.g173900	2	16	dark			protein.degradation.ubiquitin.E3.RING
Cre03.g175200	2	4	dark	TOC75	75 kDa translocon at the outer envelope membrane of chloroplasts	protein.targeting.chloroplast
Cre03.g180000	2	13	dark
Cre03.g180700	2	14	dark
Cre03.g185200	2	8	dark	CPL3	protein ser/thr phosphatase	misc.calcineurin-like phosphoesterase family protein
Cre03.g186000	2	4	dark
Cre03.g190150	2		dark	CGL1	conserved in the green lineage
Cre03.g193300	2	14	dark	CPLD56	haloacid dehalogenase-like hydrolase family protein
Cre03.g193800	2	2	dark	TSN1	Aspartyl-tRNA synthetase	protein.aa activation.asparagine-tRNA ligase
Cre03.g196850	2	1	dark			development.unspecified
Cre03.g197000	2	1	dark			protein.synthesis.ribosome biogenesis.BRIX
Cre03.g198950	2	5	dark	CGL30	conserved in the green lineage	PS.lightreaction.photosystem II.PSII polypeptide subunits
Cre03.g202500	2	16	dark
Cre03.g209505	2		dark			protein.postranslational modification
Cre03.g211745	2	16	dark			lipid metabolism.FA synthesis and FA elongation.acyl coa ligase
Cre03.g213313	2		dark			lipid metabolism.FA synthesis and FA elongation.ACP oxoacyl reductase
Cre04.g213250	2	5	dark			protein.degradation
Cre04.g213905	2		dark			protein.postranslational modification.kinase
Cre04.g216950	2	4	dark			lipid metabolism.FA synthesis and FA elongation.ketoacyl ACP synthase
Cre04.g217915	2	9	dark	NAR1.3	Formate/nitrite transporter
Cre04.g217929	2		dark			N-metabolism.nitrate metabolism.NR
Cre04.g218700	2	3	dark	INFA	Chloroplast translation initiation factor, IF-1	protein.synthesis.initiation
Cre04.g219450	2		dark		Rieske [2Fe-2S] domain protein
Cre04.g219925	2	18	dark
Cre04.g220200	2		dark			transport.potassium
Cre04.g225850	2		dark	VAM3	Endosomal R-SNARE protein, Vamp7/Nyv1-family (R.III)	cell.vesicle transport
Cre04.g225900	2	9	dark	VAMP72	R-SNARE, VAMP72-family	cell.vesicle transport
Cre04.g230144	2	16	dark		Component of serine palmitoyltransferase	lipid metabolism.exotics (steroids, squalene etc).sphingolipids.serine C-palmitoyltransferase
Cre05.g232750	2		dark	CNK4	NimA-related protein kinase	protein.postranslational modification
Cre05.g241600	2	15	dark
Cre05.g241750	2		dark	PDK3	Pyruvate dehydrogenase kinase	signalling.in sugar and nutrient physiology.pyruvate dehydrogenase kinase
Cre05.g244900	2	18	dark
Cre05.g246950	2	16	dark
Cre06.g250100	2	5	dark	HSP70B	Heat shock protein 70B	protein.folding.chaperones and co-chaperones.HSP70s.chaperones
Cre06.g250450	2	5	dark		Sodium:bile acid symporter
Cre06.g251400	2		dark	MME6	NADP-dependent malic enzyme	TCA / org transformation.other organic acid transformatons.malic
Cre06.g251650	2		dark	PTC1	Low-affinity phosphate transporter	transport.phosphate
Cre06.g252150	2	12	dark		Putative phosphoglycolate phosphatase
Cre06.g252200	2	5	dark	TOC34	chloroplast outer envelope protein	protein.targeting.chloroplast
Cre06.g254350	2		dark
Cre06.g255100	2		dark
Cre06.g256000	2	16	dark
Cre06.g256300	2		dark		Phosphoprotein phosphatase 2C-related	protein.postranslational modification
Cre06.g257167	2	14	dark
Cre06.g258733	2	4	dark	LEU2	Isopropylmalate synthase
Cre06.g258900	2		dark
Cre06.g259600	2		dark	VPS53	Subunit of GARP complex	cell.vesicle transport
Cre06.g259650	2	16	dark	MPA7	Metallophosphoesterase/metallo-dependent phosphatase	misc.acid and other phosphatases
Cre06.g260400	2		dark	FAP287	Ubiquitin-like Flagellar Associated Protein
Cre06.g261800	2	2	dark	PRD1	Prephenate dehydratase	amino acid metabolism.synthesis.aromatic aa.phenylalanine.arogenate dehydratase / prephenate dehydratase
Cre06.g267150	2	1	dark
Cre06.g272500	2		dark
Cre06.g275500	2	13	dark			hormone metabolism.ethylene.signal transduction
Cre06.g278115	2	14	dark
Cre06.g278122	2	17	dark
Cre06.g278125	2		dark			cell.organisation
Cre06.g278142	2	3	dark			metal handling.binding, chelation and storage
Cre06.g278170	2	2	dark	FAP237	Flagellar Associated Protein
Cre06.g278172	2		dark			cell.vesicle transport
Cre06.g278175	2	1	dark			signalling.G-proteins
Cre06.g278221	2	16	dark		Trehalose-6-phosphate synthase/phosphatase	minor CHO metabolism.trehalose.TPS
Cre06.g278254	2	1	dark			protein.postranslational modification
Cre06.g278271	2	14	dark
Cre06.g280950	2		dark	PYK2	Pyruvate kinase	glycolysis.cytosolic branch.pyruvate kinase (PK)
Cre06.g282200	2		dark	SNF7	Subunit of the ESCRT-III complex, SNF homolog
Cre06.g284450	2	13	dark		Phosphoprotein phosphatase
Cre06.g286250	2	4	dark	MPC1	Mitochondrial substrate carrier protein	transport.metabolite transporters at the mitochondrial membrane
Cre06.g288700	2		dark	GYD1	Glycolate dehydrogenase	PS.photorespiration.glycolate oxydase
Cre06.g290150	2	1	dark	CGL65	conserved in the green lineage
Cre06.g294850	2		dark	UBC10	Ubiquitin-conjugating enzyme E2	protein.degradation.ubiquitin.E2
Cre06.g295200	2	15	dark	CPH1	Cryptochrome photoreceptor	signalling.light
Cre06.g296400	2	16	dark			amino acid metabolism.degradation.branched chain group.leucine
Cre06.g297200	2	14	dark	FAP108	Flagellar Associated Protein
Cre06.g300300	2	14	dark
Cre06.g301100	2	17	dark
Cre06.g302650	2	1	dark		Putative ribosomal RNA methyltransferase	RNA.regulation of transcription.putative transcription regulator
Cre06.g302800	2	5	dark		Serine/threonine protein kinase	protein.postranslational modification.kinase
Cre06.g306700	2		dark
Cre06.g308350	2		dark		Serine/threonine protein phosphatase 6 homolog, metallophosphoesterase	protein.postranslational modification
Cre06.g308450	2		dark
Cre06.g310100	2		dark			protein.postranslational modification
Cre06.g310200	2	17	dark
Cre07.g313185	2		dark			RNA.transcription
Cre07.g314100	2	1	dark			protein.synthesis.ribosomal protein.eukaryotic.60S subunit.unknown
Cre07.g314950	2	12	dark	RPC34	DNA-directed RNA polymerase III subunit
Cre07.g318350	2	16	dark	CGL64	conserved in the green lineage	transport.misc
Cre07.g318702	2	1	dark			RNA.processing
Cre07.g322100	2	13	dark	UBQ5	Ubiquitin fusion protein	protein.degradation.ubiquitin.ubiquitin
Cre07.g322800	2	14	dark
Cre07.g323900	2		dark		Phosphoprotein phosphatase
Cre07.g326250	2	2	dark
Cre07.g328800	2	15	dark	NSG13	Protein expressed during nitrogen-starved gametogenesis
Cre07.g330300	2	15	dark			RNA.RNA binding
Cre07.g331962	2		dark
Cre07.g332050	2		dark
Cre07.g334600	2	4	dark	CGL20	conserved in the green lineage
Cre07.g334700	2	14	dark
Cre07.g339700	2	4	dark	SUFC	Iron-sulfur cluster assembly protein	transport.ABC transporters and multidrug resistance systems
Cre07.g345800	2	17	dark
Cre07.g348500	2	1	dark
Cre07.g350850	2		dark
Cre07.g352350	2	4	dark	FHL3	FtsH-like ATPase	protein.degradation.metalloprotease
Cre07.g353150	2	13	dark
Cre07.g353350	2		dark			RNA.transcription
Cre07.g357300	2	12	dark
Cre08.g358546	2	16	dark
Cre08.g358559	2	1	dark
Cre08.g364700	2		dark			RNA.RNA binding
Cre08.g368200	2	15	dark
Cre08.g371500	2	14	dark
Cre08.g372100	2	2	dark	HSP70A	Heat shock protein 70A	protein.folding.chaperones and co-chaperones.HSP70s.chaperones
Cre08.g379350	2	13	dark		phosphate/phosphoenolpyruvate translocator	transport.metabolite transporters at the envelope membrane
Cre08.g381800	2	2	dark
Cre08.g382800	2	16	dark			protein.postranslational modification
Cre08.g385900	2		dark
Cre09.g387100	2	14	dark	CGL12	conserved in the green lineage	signalling.in sugar and nutrient physiology
Cre09.g388500	2	1	dark
Cre09.g388850	2	3	dark	ACA1	P-type ATPase/cation transporter, plasma membrane	signalling.calcium
Cre09.g389000	2	14	dark
Cre09.g389430	2	5	dark			protein.aa activation.phenylalanine-tRNA ligase
Cre09.g390100	2	14	dark		S-adenosyl-L-methionine-dependent methyltransferase
Cre09.g392050	2	16	dark
Cre09.g392319	2	18	dark	VSP6	Hydroxyproline-rich cell wall glycoprotein
Cre09.g392750	2	16	dark			cell.vesicle transport
Cre09.g393728	2	13	dark
Cre09.g394102	2		dark	GUK2	Guanylate kinase	nucleotide metabolism.phosphotransfer and pyrophosphatases.guanylate kinase
Cre09.g394399	2	1	dark			RNA.regulation of transcription.unclassified
Cre09.g395880	2	1	dark
Cre09.g395950	2	9	dark	AOX1	Alternative oxidase	mitochondrial electron transport / ATP synthesis.alternative oxidase
Cre09.g397549	2	5	dark
Cre09.g399252	2	14	dark
Cre09.g400367	2	1	dark		RNA terminal 3' phosphate cyclase
Cre09.g400627	2	1	dark
Cre09.g400738	2		dark			protein.degradation.ubiquitin.E3.RING
Cre09.g400950	2	15	dark	NCT2	High-affinity nicotinic acid transporter
Cre09.g402404	2	17	dark
Cre09.g402500	2	2	dark	ATPVA2	Vacuolar ATP synthase subunit A	transport.p- and v-ATPases
Cre09.g402775	2		dark
Cre09.g403219	2	1	dark	RPB5	DNA-directed RNA polymerase II, 23 kDa polypeptide	RNA.transcription
Cre09.g405950	2	14	dark
Cre09.g406600	2		dark
Cre09.g406983	2	7	dark
Cre09.g408851	2		dark			protein.degradation.metalloprotease
Cre09.g416650	2		dark		Nucleotide-diphospho-sugar transferase
Cre10.g417650	2	1	dark			RNA.processing
Cre10.g419650	2		dark
Cre10.g421600	2	17	dark	TST2	Threonyl-tRNA synthetase	protein.aa activation.threonine-tRNA ligase
Cre10.g422000	2	1	dark		tRNA (guanine-N2)-methyltransferase	RNA.regulation of transcription.unclassified
Cre10.g425850	2	12	dark
Cre10.g428800	2	15	dark
Cre10.g430350	2	14	dark
Cre10.g431950	2	15	dark			protein.postranslational modification
Cre10.g433600	2	5	dark			C1-metabolism
Cre10.g440450	2	4	dark	PSB28	Photosystem II subunit 28, chloroplast precursor	PS.lightreaction.photosystem II.PSII polypeptide subunits
Cre10.g441750	2	14	dark
Cre10.g443550	2		dark			protein.postranslational modification
Cre10.g444700	2	6	dark	SBE3	Starch Branching Enzyme	major CHO metabolism.synthesis.starch.starch branching
Cre10.g445050	2	5	dark	SLT3	Sodium/sulfate co-transporter
Cre10.g447100	2	7	dark
Cre10.g450879	2	1	dark			protein.synthesis.ribosome biogenesis.BRIX
Cre10.g453807	2	13	dark			protein.degradation.serine protease
Cre10.g454100	2	1	dark			protein.synthesis.ribosome biogenesis.BRIX
Cre10.g454800	2		dark
Cre10.g457700	2	5	dark			protein.postranslational modification
Cre10.g458500	2	4	dark	ASK1	Aspartate kinase	amino acid metabolism.synthesis.aspartate family.misc.homoserine.aspartate kinase
Cre10.g458900	2	14	dark	SRR33	Scavenger receptor cysteine rich (SRCR) protein
Cre10.g462650	2	14	dark
Cre10.g464050	2	15	dark
Cre10.g467000	2	14	dark	IFT57	Intraflagellar transport protein 57	cell.motility.eukaryotes.intraflagellar transport.IFT particle protein.complex B
Cre11.g467708	2	3	dark
Cre11.g467740	2	14	dark
Cre11.g467770	2	6	dark	PGK1	Phosphoglycerate kinase, chloroplast precursor	PS.calvin cycle.phosphoglycerate kinase
Cre11.g467773	2	5	dark
Cre11.g469150	2	4	dark
Cre11.g474950	2	13	dark
Cre11.g475350	2	2	dark
Cre11.g476050	2	16	dark	ODA2	Flagellar outer arm dynein heavy chain gamma	cell.motility.eukaryotes.axonemal dyneins.inner arm.monomeric species
Cre11.g476550	2	5	dark	ADH11	Alcohol dehydrogenase	lipid metabolism.exotics (steroids, squalene etc).trans-2-enoyl-CoA reductase (NADPH)
Cre11.g482300	2	14	dark	MOT17	Predicted protein	cell.motility.eukaryotes.other
Cre12.g483550	2	14	dark	VPE1	Vacuolar processing enzyme	protein.degradation.cysteine protease
Cre12.g484350	2	16	dark			protein.postranslational modification
Cre12.g489050	2		dark	PCT2	Phosphatidate cytidylyltransferase	lipid metabolism.Phospholipid synthesis
Cre12.g497750	2	15	dark		Trehalose 6-phosphate phosphatase	minor CHO metabolism.trehalose.TPP
Cre12.g498300	2	15	dark
Cre12.g499000	2	1	dark
Cre12.g499500	2		dark	SAC3	Sulfur acclimation protein	protein.postranslational modification
Cre12.g503350	2	14	dark
Cre12.g503650	2	1	dark		S-adenosyl-L-methionine-dependent methyltransferase
Cre12.g505350	2	15	dark	ACA2	P-type ATPase/cation transporter, plasma membrane	signalling.calcium
Cre12.g505650	2	15	dark
Cre12.g505700	2	13	dark		TATA sequence-binding protein	RNA.transcription
Cre12.g507450	2		dark	SYP4	Trans-Golgi network Qa-SNARE protein	cell.vesicle transport
Cre12.g508200	2	1	dark
Cre12.g512550	2	12	dark
Cre12.g514200	2	6	dark			misc.nitrilases, *nitrile lyases, berberine bridge enzymes, reticuline oxidases, troponine reductases
Cre12.g514450	2		dark		Pre-mRNA splicing factor	RNA.processing.splicing
Cre12.g515450	2	15	dark	UBC22	E2 Ubiquitin conjugating enzyme	protein.degradation.ubiquitin.E2
Cre12.g518851	2		dark
Cre12.g519700	2	14	dark			development.unspecified
Cre12.g522550	2	14	dark	FLA8	Kinesin motor protein	cell.organisation
Cre12.g528900	2	1	dark	RBG1	60S ribosome subunit biogenesis protein	protein.synthesis.ribosome biogenesis
Cre12.g528950	2	1	dark	PUF1	Puf protein
Cre12.g530950	2		dark	TGL18	Triacylglycerol lipase	development.storage proteins
Cre12.g531700	2	16	dark		Adenosine/AMP deaminase	nucleotide metabolism.degradation
Cre12.g533450	2	15	dark
Cre12.g534700	2	4	dark	FKB19	peptidyl-prolyl cis-trans isomerase, FKBP-type	protein.folding
Cre12.g535100	2	15	dark			protein.postranslational modification
Cre12.g543050	2	14	dark
Cre12.g543100	2	15	dark			protein.synthesis.initiation
Cre12.g546500	2	17	dark	TEF22	Predicted protein
Cre12.g547500	2	6	dark
Cre12.g549150	2	16	dark
Cre12.g549800	2	13	dark	CSK5	Casein kinase II-related Ser/Thr kinase	protein.postranslational modification
Cre12.g552100	2	14	dark
Cre12.g558450	2	4	dark	SPD1	Spermidine synthase	polyamine metabolism.synthesis.spermidine synthase
Cre12.g561450	2		dark
Cre13.g565450	2	3	dark	PURB	Adenylosuccinate lyase	nucleotide metabolism.synthesis.purine.SAICAR lyase
Cre13.g566450	2		dark	ROC104	Rhythm of Chloroplast 104	protein.postranslational modification
Cre13.g566650	2	6	dark			lipid metabolism.FA synthesis and FA elongation.long chain fatty acid CoA ligase
Cre13.g568400	2		dark	FTSH4	FtsH-like ATPase/metalloprotease	protein.degradation.metalloprotease
Cre13.g568850	2	14	dark	ISU1	Iron-sulfur cluster assembly scaffold protein	protein.assembly and cofactor ligation
Cre13.g569200	2		dark	SRP54	54kDa Subunit of the Signal Recognition Particle	protein.targeting.secretory pathway.unspecified
Cre13.g571450	2		dark			redox.ascorbate and glutathione
Cre13.g571650	2	1	dark	RPB10	DNA-directed RNA polymerases I/II/III subunit 10	RNA.transcription
Cre13.g571700	2		dark			protein.postranslational modification
Cre13.g577600	2	14	dark
Cre13.g581900	2	1	dark
Cre13.g586700	2	17	dark
Cre13.g587050	2	2	dark	ERF1	Eukaryotic release factor	protein.synthesis.release
Cre13.g604750	2	3	dark	CGL94	zinc finger family protein	protein.degradation.ubiquitin.E3.RING
Cre13.g605700	2	14	dark
Cre14.g611200	2	14	dark
Cre14.g614300	2	2	dark			nucleotide metabolism.synthesis.purine.IMP dehydrogenase
Cre14.g614350	2	9	dark
Cre14.g614600	2		dark
Cre14.g614850	2	15	dark	FAP33	Flagellar Associated Protein with ankyrin repeats
Cre14.g616100	2	2	dark	FKB53	Peptidyl-prolyl cis-trans isomerase, FKBP-type	protein.folding.immunophilins (IMM).FKBPs
Cre14.g617100	2	2	dark	SRS9	Serine/arginine-rich pre-mRNA splicing factor	RNA.RNA binding
Cre14.g617600	2		dark	DEG9	Deg protease	protein.degradation.serine protease
Cre14.g621300	2		dark			RNA.RNA binding
Cre14.g623200	2		dark	LAP1	Leucyl aminopeptidase	protein.degradation
Cre14.g628100	2		dark		Putative hnRNP splicing factor	RNA.processing.splicing
Cre14.g629500	2	2	dark
Cre14.g631141	2	14	dark
Cre16.g649350	2	1	dark
Cre16.g654250	2	13	dark
Cre16.g655750	2	15	dark	TEK1	Tektin
Cre16.g657000	2	12	dark			RNA.transcription
Cre16.g657350	2	2	dark			protein.postranslational modification
Cre16.g659400	2	15	dark			protein.postranslational modification
Cre16.g663315	2	16	dark
Cre16.g663450	2	7	dark	LCI11B	Low-CO2-inducible membrane protein
Cre16.g665650	2		dark			signalling.G-proteins
Cre16.g665700	2		dark
Cre16.g666050	2		dark	CPLD49	saccharopine dehydrogenase-like protein
Cre16.g666200	2	17	dark		MUT9 related kinase, serine/threonine protein kinase	protein.postranslational modification
Cre16.g666550	2	14	dark	SOUL3	SOUL heme-binding protein	redox.heme
Cre16.g669550	2	1	dark	METC	Cystathionine beta-lyase	amino acid metabolism.synthesis.aspartate family.methionine
Cre16.g672385	2	2	dark	HIS5	Histidinol phosphate aminotransferase	amino acid metabolism.synthesis.histidine
Cre16.g675500	2	6	dark	FKB16-5	Peptidyl-prolyl cis-trans isomerase, FKBP-type	protein.folding
Cre16.g676421	2	14	dark			RNA.regulation of transcription.Psudo ARR transcription factor family
Cre16.g678851	2	14	dark	PSBP2	lumenal PsbP-like protein
Cre16.g683081	2	3	dark
Cre16.g685350	2	4	dark
Cre16.g687350	2	15	dark		Acyl-CoA oxidase/dehydrogenase	lipid metabolism.lipid degradation.beta-oxidation.acyl CoA DH
Cre16.g691450	2	2	dark
Cre16.g691500	2	16	dark			signalling.G-proteins
Cre16.g696000	2	4	dark			minor CHO metabolism.others
Cre17.g696250	2	4	dark			protein.synthesis.initiation
Cre17.g703850	2	14	dark	ODA3	Outer dynein arm-docking complex subunit 1
Cre17.g708000	2	16	dark	FAP260	Flagellar Associated Protein, membrane-associated	cell.motility.eukaryotes.flagellar associated proteins
Cre17.g708100	2	1	dark			nucleotide metabolism.salvage.phosphoribosyltransferases.hgprt
Cre17.g708800	2		dark	GSH2	Glutathione synthetase	redox.ascorbate and glutathione.glutathione
Cre17.g709350	2	1	dark	SYP5	Qc-SNARE protein, Syn8/Syntaxin8-family	cell.vesicle transport
Cre17.g709950	2		dark
Cre17.g715300	2	15	dark	PKD2	Polycystin-2	cell.motility.eukaryotes.flagellar membrane proteins
Cre17.g716400	2	1	dark			RNA.regulation of transcription.C2H2 zinc finger family
Cre17.g719550	2	14	dark
Cre17.g721450	2	3	dark	NSS4	Sodium:solute symporter
Cre17.g722150	2	8	dark	PKS3	Type III polyketide synthase	lipid metabolism.FA synthesis and FA elongation.beta ketoacyl CoA synthase
Cre17.g723550	2	4	dark	CPLD4	Putative Inositol-phosphate phosphatase	minor CHO metabolism.myo-inositol.inositol phosphatase
Cre17.g724250	2		dark
Cre17.g724750	2	14	dark
Cre17.g724850	2	1	dark			development.unspecified
Cre17.g730950	2	14	dark	FLA10	Kinesin motor protein	cell.organisation
Cre17.g731100	2		dark	CPL14	Conserved in the Plant Lineage
Cre17.g733250	2	6	dark	FKB16-4	peptidyl-prolyl cis-trans isomerase, FKBP-type	protein.folding
Cre17.g734300	2	4	dark			protein.targeting.chloroplast
Cre17.g734548	2		dark		Pyruvate phosphate dikinase	gluconeogenesis / glyoxylate cycle.pyruvate dikinase
Cre17.g734612	2	2	dark	MRP2	ABC transporter, multidrug resistance associated protein	transport.ABC transporters and multidrug resistance systems
Cre17.g737000	2	14	dark
Cre17.g737100	2	13	dark	FAP127	Flagellar Associated Protein	cell.motility.eukaryotes.flagellar associated proteins
Cre17.g739250	2	14	dark			protein.postranslational modification
Cre17.g740700	2	14	dark
Cre17.g743897	2	7	dark	PRX7	Peroxiredoxin	redox.peroxiredoxin
Cre17.g745597	2	15	dark
Cre17.g746597	2	9	dark			protein.degradation.serine protease
Cre17.g746797	2	14	dark
Cre18.g749647	2		dark			nucleotide metabolism.synthesis.purine.GAR Synthetase
Cre19.g750547	2	2	dark	NDA2	thylakoid NADH dehydrogenase
Cre19.g751247	2	16	dark
Cre21.g753247	2	13	dark
Cre01.g001657	2	7	light
Cre01.g001983	2	5	light		C2-domain containing protein
Cre01.g007774	2		light
Cre01.g009900	2		light	CDJ3	Chloroplast DnaJ-like protein	stress.abiotic.heat
Cre01.g009950	2	12	light	NEP1	NEP1-like protein
Cre01.g010500	2	5	light
Cre01.g011100	2	5	light		Terpenoid cylase	lipid metabolism.exotics (steroids, squalene etc).cycloartenol synthase
Cre01.g012300	2		light
Cre01.g013600	2	5	light
Cre01.g015000	2	6	light	NAGK1	Acetylglutamate kinase	amino acid metabolism.synthesis.glutamate family.arginine.acetylglutamate kinase
Cre01.g020950	2	1	light
Cre01.g021251	2	4	light	ARG7	Argininosuccinate lyase
Cre01.g023400	2		light
Cre01.g024150	2	1	light
Cre01.g027200	2	15	light	UBC12	E2 Ubiquitin conjugating enzyme	protein.degradation.ubiquitin.E2
Cre01.g028713	2	6	light
Cre01.g030550	2	8	light		possible ubiquitin-proteasome pathway protein	protein.degradation.ubiquitin
Cre01.g033350	2	5	light	ALD2	Aldehyde dehydrogenase	secondary metabolism.N misc.betaine.betaine-aldehyde dehydrogenase
Cre01.g034050	2	5	light			secondary metabolism.phenylpropanoids
Cre01.g035000	2	1	light
Cre01.g035400	2	7	light
Cre01.g038550	2	5	light	SQD2	Sulfolipid synthase	lipid metabolism.glycolipid synthesis.sulfolipid synthase
Cre01.g038850	2	2	light			RNA.RNA binding
Cre01.g040450	2		light	HDT1	Histidine-aspartic acid phosphotransferase	signalling.phosphorelay
Cre01.g041000	2		light
Cre01.g044400	2	11	light
Cre01.g046800	2	16	light
Cre01.g051100	2		light			DNA.synthesis/chromatin structure
Cre01.g052350	2		light	MRPL20	Mitochondrial ribosomal protein L20	protein.synthesis.ribosomal protein.prokaryotic.unknown organellar.50S subunit.L20
Cre01.g054050	2	17	light
Cre01.g055400	2	2	light
Cre01.g058886	2		light			transport.ammonium
Cre01.g063997	2		light
Cre01.g068742	2	7	light
Cre01.g070202	2	7	light
Cre02.g073200	2		light	THD1	Threonine deaminase	amino acid metabolism.degradation.aspartate family.threonine
Cre02.g074150	2		light	COP5	Chlamoypsin 5	cell.eyespot
Cre02.g074700	2	7	light
Cre02.g075150	2		light	RPB2	DNA-directed RNA polymerase II, 135 kDa polypeptide	RNA.transcription
Cre02.g075650	2		light			RNA.processing.splicing
Cre02.g075900	2	13	light		Serine/threonine protein kinase	protein.postranslational modification
Cre02.g076800	2	7	light	ERG4	Delta14-sterol reductase, mitochondrial	hormone metabolism.brassinosteroid.synthesis-degradation.sterols.FACKEL
Cre02.g076900	2		light	CGK2	cGMP-dependent protein kinase	protein.postranslational modification
Cre02.g081550	2	1	light
Cre02.g082250	2	11	light	HSK2	Homoserine kinase	amino acid metabolism.synthesis.aspartate family.misc.homoserine.homoserine kinase
Cre02.g082300	2	1	light	SUR6	Surfeit 6-like protein
Cre02.g082350	2		light	CUTA1	Copper-binding protein CutA	metal handling.binding, chelation and storage
Cre02.g086300	2	17	light
Cre02.g087950	2	2	light	TSM1	Methionyl-tRNA synthetase	protein.aa activation.methionine-tRNA ligase
Cre02.g090850	2	2	light	CLPB3	ClpB chaperone, Hsp100 family	protein.folding.chaperones and co-chaperones.HSP100s.chaperones
Cre02.g092100	2	1	light		Predicted protein
Cre02.g092900	2	12	light	GUA1	GMP synthetase	nucleotide metabolism.synthesis.purine.GMP synthetase
Cre02.g093300	2	7	light
Cre02.g095070	2		light	SRP19	Subunit of the Signal Recognition Particle	protein.targeting.secretory pathway.unspecified
Cre02.g095350	2	14	light	CGL116	conserved in the green lineage	nucleotide metabolism.salvage
Cre02.g095850	2	1	light
Cre02.g099300	2	2	light	ANK21	Predicted protein with ankyrin repeats
Cre02.g100300	2	17	light			protein.degradation.ubiquitin
Cre02.g103850	2	2	light	HIS3	Imidazoleglycerol-phosphate dehydratase	amino acid metabolism.synthesis.histidine
Cre02.g106500	2		light	DIPP	Inositol-phosphate phosphatase
Cre02.g107750	2	4	light	PCD1	Polyketide cyclase/dehydrase
Cre02.g109200	2	5	light
Cre02.g110250	2	12	light	PCD2	Polyketide cyclase/dehydrase
Cre02.g111300	2	14	light
Cre02.g111450	2	6	light	TEF4	Rhodanese-like protein	PS.lightreaction.unspecified.TEF
Cre02.g117050	2		light		Protein tyrosine kinase	protein.postranslational modification
Cre03.g148000	2	4	light
Cre03.g149250	2	2	light	ICL2	Isocitrate lyase	RNA.regulation of transcription.unclassified
Cre03.g158150	2		light			RNA.RNA binding
Cre03.g162550	2	5	light		methylthioadenosine nucleosidase
Cre03.g164950	2	8	light	SRS3	Serine/arginine-rich pre-mRNA splicing factor	RNA.RNA binding
Cre03.g168150	2		light			protein.postranslational modification
Cre03.g169900	2		light
Cre03.g170450	2	5	light
Cre03.g173200	2		light	ERV2	Thiol oxidase
Cre03.g173900	2	16	light			protein.degradation.ubiquitin.E3.RING
Cre03.g175250	2	7	light	SQS1	Squalene synthase	lipid metabolism.exotics(steroids, squalene etc)
Cre03.g175500	2	12	light
Cre03.g180300	2	7	light	SIR3	Sulfite reductase	S-assimilation.sulfite redox
Cre03.g182500	2	5	light	SRP72	Subunit of the Signal Recognition Particle	protein.targeting.secretory pathway.unspecified
Cre03.g183000	2	14	light
Cre03.g183050	2		light	MGT1	Putative Magnesium transporter
Cre03.g183250	2	12	light
Cre03.g188800	2	2	light		Nicotinate phosphoribosyltransferase
Cre03.g190150	2		light	CGL1	conserved in the green lineage
Cre03.g190850	2	14	light	ECH1	EnoylCoA hydratase/isomerase
Cre03.g194150	2	1	light
Cre03.g195850	2		light		Methionine sulphoxide reductase, possibly a selenoprotein	protein.postranslational modification
Cre03.g196850	2	1	light			development.unspecified
Cre03.g197000	2	1	light			protein.synthesis.ribosome biogenesis.BRIX
Cre03.g197050	2	12	light	HTV2	Histone H3 variant	DNA.synthesis/chromatin structure.histone
Cre03.g197350	2		light			RNA.processing.splicing
Cre03.g199300	2	7	light
Cre03.g199950	2	5	light
Cre03.g201776	2		light
Cre03.g202113	2		light			nucleotide metabolism.synthesis.purine.SAICAR synthetase
Cre03.g202400	2		light	MCP10	Mitochondrial substrate carrier protein	transport.metabolite transporters at the mitochondrial membrane
Cre03.g203121	2		light
Cre03.g203800	2		light
Cre03.g205550	2		light
Cre03.g207000	2	7	light
Cre03.g207825	2	2	light
Cre03.g210177	2	14	light			signalling.calcium
Cre03.g210961	2		light			protein.targeting.secretory pathway.unspecified
Cre03.g213313	2		light			lipid metabolism.FA synthesis and FA elongation.ACP oxoacyl reductase
Cre04.g212200	2	15	light
Cre04.g213251	2	2	light			protein.degradation.alanine protease
Cre04.g217200	2		light
Cre04.g220200	2		light			transport.potassium
Cre04.g225400	2	5	light
Cre04.g226450	2		light	PRP17	Nuclear pre-mRNA splicing factor, component of the spliceosome	RNA.processing
Cre04.g232602	2		light	GRX4	Glutaredoxin, CGFS type	redox.glutaredoxins
Cre05.g232850	2	7	light	COX17	Mitochondrial cytochrome c oxidase assembly protein
Cre05.g234648	2		light
Cre05.g234651	2	1	light
Cre05.g234652	2		light			cell.organisation
Cre05.g238250	2	3	light		bZIP transcription factor	RNA.regulation of transcription.bZIP transcription factor family
Cre05.g241100	2	2	light			transport.misc
Cre06.g249800	2		light			misc.acid and other phosphatases
Cre06.g251100	2		light	NMT1	N-myristoyl transferase	protein.postranslational modification
Cre06.g251650	2		light	PTC1	Low-affinity phosphate transporter	transport.phosphate
Cre06.g251850	2		light
Cre06.g252450	2	2	light			signalling.G-proteins
Cre06.g252550	2		light	DLA3	Dihydrolipoamide acetyltransferase	TCA / org transformation.TCA.pyruvate DH.E2
Cre06.g255100	2		light
Cre06.g256750	2	5	light	FAT1	acyl carrier protein thioesterase, putative	lipid metabolism.FA synthesis and FA elongation.ACP thioesterase
Cre06.g257000	2	2	light	SULP3	Sulfate binding protein, component of chloroplast transporter SulP	S-assimilation
Cre06.g259150	2	6	light	EFG8	Translation elongation factor Tu family protein	protein.synthesis.elongation
Cre06.g259600	2		light	VPS53	Subunit of GARP complex	cell.vesicle transport
Cre06.g259650	2	16	light	MPA7	Metallophosphoesterase/metallo-dependent phosphatase	misc.acid and other phosphatases
Cre06.g260200	2	5	light	MCP18	Mitochondrial substrate carrier protein	transport.metabolite transporters at the mitochondrial membrane
Cre06.g260250	2	5	light	CEM1	putative proton extrusion protein cemA, chloroplastic	PS.carbon concentrating mechanism.algal
Cre06.g260400	2		light	FAP287	Ubiquitin-like Flagellar Associated Protein
Cre06.g261500	2	5	light	CPLD58	Conserved in the Plant Lineage and Diatoms
Cre06.g262850	2	10	light	RAB23	Small Rab-related GTPase	signalling.G-proteins
Cre06.g267150	2	1	light
Cre06.g278103	2	2	light
Cre06.g278122	2	17	light
Cre06.g278140	2	18	light			protein.postranslational modification
Cre06.g278167	2	5	light			transport.misc
Cre06.g278168	2	5	light			transport.misc
Cre06.g278202	2	7	light			minor CHO metabolism.myo-inositol.inositol phosphatase
Cre06.g278225	2	5	light			misc.acyl transferases
Cre06.g278236	2	7	light		Putative ubiquinone / menaquinone biosynthesis methyltransferase
Cre06.g278254	2	1	light			protein.postranslational modification
Cre06.g278270	2		light
Cre06.g278400	2	14	light
Cre06.g279250	2		light	PYM1	Exon junction complex protein, PYM homolog
Cre06.g280950	2		light	PYK2	Pyruvate kinase	glycolysis.cytosolic branch.pyruvate kinase (PK)
Cre06.g281150	2		light
Cre06.g283300	2	12	light			cell.organisation
Cre06.g284050	2		light	TAF1	Transcription activation factor, putative SWR-C component
Cre06.g286550	2	5	light
Cre06.g291300	2		light
Cre06.g291900	2	2	light	PHD1	Phosducin-like protein
Cre06.g292700	2		light			protein.postranslational modification
Cre06.g295400	2	6	light	MCP11	Mitochondrial substrate carrier protein	transport.metabolite transporters at the mitochondrial membrane
Cre06.g296500	2	6	light
Cre06.g299050	2		light	DGTT3	Diacylglycerol O-acyltransferase
Cre06.g300750	2	8	light			RNA.processing.splicing
Cre06.g301100	2	17	light
Cre06.g306100	2	12	light
Cre06.g306400	2	2	light			hormone metabolism.ethylene.synthesis-degradation.1-aminocyclopropane-1-carboxylate synthase
Cre06.g308450	2		light
Cre06.g309600	2	15	light
Cre06.g310100	2		light			protein.postranslational modification
Cre06.g310200	2	17	light
Cre06.g310450	2	18	light			RNA.transcription
Cre06.g311350	2	15	light
Cre07.g313185	2		light			RNA.transcription
Cre07.g314100	2	1	light			protein.synthesis.ribosomal protein.eukaryotic.60S subunit.unknown
Cre07.g314900	2	1	light	HEL34	DEAD/DEAH box helicase	RNA.processing.RNA helicase
Cre07.g318702	2	1	light			RNA.processing
Cre07.g321650	2	8	light	CYCL1	L-type cyclin	cell.cycle
Cre07.g321850	2		light
Cre07.g322000	2	6	light	CSD2	Cysteine desulfurase	amino acid metabolism.synthesis.serine-glycine-cysteine group.cysteine
Cre07.g323900	2		light		Phosphoprotein phosphatase
Cre07.g325712	2	1	light			protein.synthesis.ribosomal protein.eukaryotic.60S subunit.L24
Cre07.g327450	2	18	light	DNJ34	DnaJ-like protein	protein.folding.chaperones and co-chaperones.HSP70s.co-chaperones.J-domain
Cre07.g331750	2	5	light
Cre07.g331962	2		light
Cre07.g332050	2		light
Cre07.g333950	2		light	VPS45	SM/Sec1-family protein	protein.targeting.secretory pathway.vacuole
Cre07.g341650	2		light
Cre07.g345800	2	17	light
Cre07.g346600	2	17	light
Cre07.g347250	2		light	FIP37B	FKBP12 interacting protein
Cre07.g348500	2	1	light
Cre07.g348600	2	5	light	SULP1	Chloroplast sulfate permease
Cre07.g351650	2	12	light	FAP20	Flagellar Associated Protein
Cre07.g351750	2	1	light
Cre07.g352650	2		light
Cre07.g355850	2	14	light
Cre08.g358531	2	7	light
Cre08.g358539	2	2	light
Cre08.g358579	2	7	light			redox.thioredoxin
Cre08.g367300	2	2	light			RNA.regulation of transcription.Global transcription factor group
Cre08.g368500	2	1	light			RNA.RNA binding
Cre08.g369300	2		light	PHX1	Prolyl 4-hydroxylase	misc.oxidases - copper, flavone etc
Cre08.g375650	2	2	light			protein.postranslational modification
Cre08.g376450	2		light	CPLD36	Conserved in the Plant Lineage and Diatoms
Cre08.g378800	2	15	light
Cre08.g379000	2	4	light
Cre08.g383850	2	1	light
Cre08.g385900	2		light
Cre09.g386350	2		light			protein.synthesis.elongation
Cre09.g386731	2		light			RNA.processing.splicing
Cre09.g386912	2	5	light
Cre09.g388097	2	2	light	OEP80	putative outer membrane chloroplast translocon protein
Cre09.g388150	2		light	MRPL36	Mitochondrial ribosomal protein L36
Cre09.g394100	2	8	light	AP1S1	Sigma1-Adaptin	cell.vesicle transport
Cre09.g394399	2	1	light			RNA.regulation of transcription.unclassified
Cre09.g394550	2	1	light	RPPK2	ribose-phosphate pyrophosphokinase (RPPK)	nucleotide metabolism.synthesis.PRS-PP
Cre09.g396363	2	2	light	TIM14	Presequence translocase-associated protein import motor subunit	protein.targeting.mitochondria
Cre09.g396846	2	17	light			signalling.G-proteins
Cre09.g400516	2		light			lipid metabolism.exotics (steroids, squalene etc).sphingolipids
Cre09.g400627	2	1	light
Cre09.g401960	2	15	light
Cre09.g403219	2	1	light	RPB5	DNA-directed RNA polymerase II, 23 kDa polypeptide	RNA.transcription
Cre09.g405750	2	15	light	CAH8	Carbonic anhydrase	TCA / org transformation.carbonic anhydrases
Cre09.g405800	2		light
Cre09.g406600	2		light
Cre09.g407801	2	5	light	AKC1	ABC1/COQ8 ser/thr kinase
Cre09.g408851	2		light			protein.degradation.metalloprotease
Cre09.g416650	2		light		Nucleotide-diphospho-sugar transferase
Cre10.g417500	2	8	light	CYN20-5	Cyclophilin	cell.cycle.peptidylprolyl isomerase
Cre10.g417750	2	7	light
Cre10.g418950	2		light	KIN10-2	Kinesin motor protein	cell.organisation
Cre10.g419450	2	17	light			protein.postranslational modification
Cre10.g419750	2	7	light	RPB3	DNA-directed RNA polymerase II, 36 kDa polypeptide	RNA.transcription
Cre10.g420100	2	2	light	DNJ35	DnaJ-like protein	stress.abiotic.heat
Cre10.g421850	2		light
Cre10.g424550	2	15	light
Cre10.g425950	2	4	light			protein.aa activation.proline-tRNA ligase
Cre10.g428650	2		light	CDPKK1	Calcium/calmodulin-dependent protein kinase	protein.postranslational modification
Cre10.g428750	2	1	light
Cre10.g431350	2	2	light	TGL16	Triacylglycerol lipase
Cre10.g434250	2	5	light			protein.targeting.mitochondria
Cre10.g436100	2	15	light	MLK1	Mixed lineage protein kinase	protein.postranslational modification
Cre10.g436500	2	5	light		Exopolyphosphatase	misc.acid and other phosphatases
Cre10.g438100	2		light		Phosphoglycolate phosphatase/4-nitrophenylphosphatase	PS.photorespiration.phosphoglycolate phosphatase
Cre10.g439550	2	2	light			RNA.regulation of transcription.unclassified
Cre10.g440150	2	5	light
Cre10.g442650	2	12	light			DNA.unspecified
Cre10.g443550	2		light			protein.postranslational modification
Cre10.g444000	2	15	light			protein.degradation.ubiquitin.E3.RING
Cre10.g444500	2		light			misc.rhodanese
Cre10.g446350	2	7	light	CGLD14	conserved in the green lineage and Diatoms	PS.lightreaction.photosystem II.PSII polypeptide subunits
Cre10.g453050	2	17	light	CYCM1	Chlamydomonadale-specific cyclin	cell.cycle
Cre10.g458450	2	17	light	GPX5	Glutathione peroxidase	redox.ascorbate and glutathione.glutathione
Cre10.g459500	2	15	light	NGB1	Nucleolar GTP-binding protein	signalling.G-proteins
Cre10.g462700	2		light
Cre10.g465950	2		light	CGL148	conserved in the green lineage
Cre10.g466100	2		light
Cre11.g467400	2	6	light
Cre11.g467550	2	1	light		Dihydroorotase/amidohydrolase	nucleotide metabolism.synthesis.pyrimidine.dihydroorotase
Cre11.g467575	2	2	light	CLPB4	ClpB chaperone, Hsp100 family	protein.folding.chaperones and co-chaperones.HSP100s.chaperones
Cre11.g467590	2	5	light			protein.postranslational modification
Cre11.g467759	2	6	light		Similar to AtTic21/PIC1
Cre11.g467769	2	14	light
Cre11.g477500	2	5	light
Cre11.g481000	2		light			protein.postranslational modification
Cre11.g481650	2	15	light
Cre11.g482600	2	5	light
Cre12.g484100	2	1	light	RPC19	DNA-directed RNA polymerase subunit	RNA.transcription
Cre12.g484150	2		light			metal handling.binding, chelation and storage
Cre12.g486050	2		light
Cre12.g487200	2	2	light			development.unspecified
Cre12.g487400	2	5	light
Cre12.g489050	2		light	PCT2	Phosphatidate cytidylyltransferase	lipid metabolism.Phospholipid synthesis
Cre12.g494000	2		light	CGL82	Conserved, expressed protein with meprin and TRAF homology domain	protein.degradation.ubiquitin.ubiquitin protease
Cre12.g494100	2		light		Pre-mRNA splicing factor	RNA.processing.splicing
Cre12.g498450	2	10	light			cell.division
Cre12.g499000	2	1	light
Cre12.g504150	2		light	NFU2	Iron-sulfur cluster assembly protein	protein.assembly and cofactor ligation
Cre12.g505650	2	15	light
Cre12.g508200	2	1	light
Cre12.g508250	2		light			protein.degradation.ubiquitin
Cre12.g509400	2	2	light	RIR2L	Ribonucleoside-diphosphate reductase R2-like subunit	nucleotide metabolism.deoxynucleotide metabolism.ribonucleoside-diphosphate reductase
Cre12.g510150	2		light
Cre12.g512550	2	12	light
Cre12.g517100	2	6	light
Cre12.g518650	2	7	light	BSD1	3-beta hydroxysteroid dehydrogenase	lipid metabolism.exotics (steroids, squalene etc).3-beta hydroxysteroid dehydrogenase/isomerase
Cre12.g518900	2	6	light		Aldo/keto reductase	minor CHO metabolism.others
Cre12.g519900	2	1	light
Cre12.g520200	2	11	light	CPL8	Conserved in the Plant Lineage
Cre12.g520250	2		light	PAF1	RNA polymerase II-associated factor 1
Cre12.g520650	2		light	TLP1	Tubby-like protein	protein.degradation.ubiquitin.E3.SCF.FBOX
Cre12.g524400	2		light			cell.organisation
Cre12.g528450	2	5	light	ASO1	L-aspartate oxidase	amino acid metabolism.degradation.central amino acid metabolism.aspartate
Cre12.g528900	2	1	light	RBG1	60S ribosome subunit biogenesis protein	protein.synthesis.ribosome biogenesis
Cre12.g528950	2	1	light	PUF1	Puf protein
Cre12.g529600	2	1	light	RPA1	DNA-directed RNA polymerase I subunit 1	RNA.transcription
Cre12.g532314	2	2	light			protein.degradation.metalloprotease
Cre12.g533050	2	1	light			signalling.G-proteins
Cre12.g535500	2	15	light
Cre12.g536750	2	17	light
Cre12.g536800	2	15	light	CGL52	conserved in the green lineage
Cre12.g538000	2	11	light	EZY5	Early zygote expressed protein
Cre12.g538500	2	1	light
Cre12.g538950	2		light
Cre12.g539100	2	2	light	HEL57	DEAD box RNA helicase	RNA.processing.RNA helicase
Cre12.g543050	2	14	light
Cre12.g545150	2	5	light
Cre12.g546250	2		light	SRP9	Subunit of the Signal Recognition Particle	protein.targeting.secretory pathway.ER
Cre12.g547500	2	6	light
Cre12.g558650	2	2	light	EIF2BD	eIF-2B delta subunit	protein.synthesis.initiation
Cre13.g562450	2	2	light	IPB3	Importin beta, RAN-binding protein 7,8	protein.targeting.nucleus
Cre13.g562501	2	7	light
Cre13.g563150	2	5	light	CGLD8	Conserved protein, arabidopsis homolog is related to arabidopsis cyclin delta-3
Cre13.g565450	2	3	light	PURB	Adenylosuccinate lyase	nucleotide metabolism.synthesis.purine.SAICAR lyase
Cre13.g566250	2	4	light
Cre13.g566450	2		light	ROC104	Rhythm of Chloroplast 104	protein.postranslational modification
Cre13.g568850	2	14	light	ISU1	Iron-sulfur cluster assembly scaffold protein	protein.assembly and cofactor ligation
Cre13.g571450	2		light			redox.ascorbate and glutathione
Cre13.g571650	2	1	light	RPB10	DNA-directed RNA polymerases I/II/III subunit 10	RNA.transcription
Cre13.g572200	2	5	light			transport.amino acids
Cre13.g573800	2	2	light			nucleotide metabolism.salvage.phosphoribosyltransferases.upp
Cre13.g575900	2		light	CGL117	predicted protein
Cre13.g577500	2		light	VTI1	Endosomal Qb-SNARE, Vti1-family (Qb.III.b)	cell.vesicle transport
Cre13.g584850	2		light
Cre13.g602850	2	12	light	SRS8	Serine/arginine-rich pre-mRNA splicing factor	RNA.RNA binding
Cre13.g603650	2		light
Cre13.g607950	2		light	SELK	Selenoprotein K
Cre13.g608000	2	6	light	CPLD52	Conserved in the Plant Lineage and Diatoms
Cre14.g613800	2	18	light
Cre14.g614300	2	2	light			nucleotide metabolism.synthesis.purine.IMP dehydrogenase
Cre14.g617600	2		light	DEG9	Deg protease	protein.degradation.serine protease
Cre14.g620850	2	15	light	NSG17	Basic helix-loop-helix transcription factor
Cre14.g623000	2	6	light		Phosphoglycolate phosphatase/2-deoxygucose-6-phosphate phosphatase
Cre14.g627850	2	5	light			amino acid metabolism.synthesis.aspartate family.lysine.dihydrodipicolinate reductase
Cre14.g629500	2	2	light
Cre14.g632950	2		light	NOT1	Component of CCR4-NOT transcriptional regulator complex	RNA.regulation of transcription.putative transcription regulator
Cre15.g635067	2	7	light
Cre15.g636050	2	15	light	CPLD31	Conserved in the Plant Lineage and Diatoms
Cre16.g649600	2	1	light	PUF4	Puf protein
Cre16.g652900	2		light			RNA.regulation of transcription.unclassified
Cre16.g653300	2	17	light		bZIP transcription factor
Cre16.g653350	2	1	light
Cre16.g656250	2		light	SMP12	U1 small nuclear ribonucleoprotein	RNA.RNA binding
Cre16.g657850	2	5	light	SEC63	ER-targeted preprotein translocase subunit	stress.abiotic.heat
Cre16.g659400	2	15	light			protein.postranslational modification
Cre16.g660800	2	5	light	TIM44	Mitochondrial inner membrane translocase subunit	protein.targeting.mitochondria
Cre16.g661550	2	1	light
Cre16.g661626	2	17	light
Cre16.g661638	2	17	light
Cre16.g662200	2	7	light		Putative adenylate cyclase
Cre16.g663200	2		light	FAP295	Flagellar Associated Protein, cyclic nucleotide dependent protein kinase	protein.postranslational modification
Cre16.g665650	2		light			signalling.G-proteins
Cre16.g665700	2		light
Cre16.g668350	2		light
Cre16.g670300	2		light		Nuclear pre-mRNA splicing factor and U1 snRNP Component	RNA.processing.splicing
Cre16.g674700	2	11	light		ADP-ribosyl glycohydrolase
Cre16.g675300	2	4	light	PHT8	Sodium-dependent phosphate transporter, major facilitator superfamily	transport.phosphate
Cre16.g676650	2		light	AP1G1	Gamma1-Adaptin	cell.vesicle transport
Cre16.g680900	2		light	RPB1	DNA-directed RNA polymerase II, largest subunit	RNA.transcription
Cre16.g681850	2	6	light			nucleotide metabolism.salvage.phosphoribosyltransferases.upp
Cre16.g683550	2	5	light			misc.misc2
Cre16.g683750	2		light	CGL67	Mpv17/PMP22 family protein with unknown function
Cre16.g683793	2	1	light			development.unspecified
Cre16.g683950	2	7	light	SRP1	Alpha Subunit of the SRP Receptor	protein.targeting.secretory pathway.ER
Cre16.g684650	2	17	light			cell.organisation
Cre16.g687300	2	14	light	CPLD61	Conserved in the Plant Lineage and Diatoms
Cre16.g687518	2	2	light			protein.synthesis.initiation
Cre16.g687700	2	17	light		Serine carboxypeptidase
Cre16.g688050	2	2	light
Cre16.g689650	2	14	light	APG8	Autophagy-related protein	protein.degradation.autophagy
Cre16.g690130	2	7	light
Cre16.g691450	2	2	light
Cre16.g695950	2	2	light	MFL1	Mitoferrin-like protein	transport.metabolite transporters at the mitochondrial membrane
Cre17.g698450	2	6	light			C1-metabolism.Methylenetetrahydrofolate dehydrogenase & Methenyltetrahydrofolate cyclohydrolase
Cre17.g700000	2	5	light
Cre17.g706800	2		light
Cre17.g708100	2	1	light			nucleotide metabolism.salvage.phosphoribosyltransferases.hgprt
Cre17.g708800	2		light	GSH2	Glutathione synthetase	redox.ascorbate and glutathione.glutathione
Cre17.g709350	2	1	light	SYP5	Qc-SNARE protein, Syn8/Syntaxin8-family	cell.vesicle transport
Cre17.g712100	2	6	light	MDAR1	monodehydroascorbate reductase	redox.ascorbate and glutathione.ascorbate
Cre17.g716400	2	1	light			RNA.regulation of transcription.C2H2 zinc finger family
Cre17.g718200	2		light
Cre17.g723550	2	4	light	CPLD4	Putative Inositol-phosphate phosphatase	minor CHO metabolism.myo-inositol.inositol phosphatase
Cre17.g725301	2		light
Cre17.g726000	2	2	light	PAP3	organellar tRNA CCA-nucleotidyl transferase
Cre17.g728150	2	2	light	YKT6	Endosomal R-SNARE protein, Yky6-family (R.II)	cell.vesicle transport
Cre17.g730450	2	15	light
Cre17.g733208	2		light			RNA.RNA binding
Cre17.g733250	2	6	light	FKB16-4	peptidyl-prolyl cis-trans isomerase, FKBP-type	protein.folding
Cre17.g738450	2	7	light
Cre17.g744447	2	7	light			transport.unspecified cations
Cre17.g746547	2	17	light
Cre17.g747297	2	5	light
Cre18.g749647	2		light			nucleotide metabolism.synthesis.purine.GAR Synthetase
Cre01.g009900	2		shared	CDJ3	Chloroplast DnaJ-like protein	stress.abiotic.heat
Cre01.g015000	2	6	shared	NAGK1	Acetylglutamate kinase	amino acid metabolism.synthesis.glutamate family.arginine.acetylglutamate kinase
Cre01.g021251	2	4	shared	ARG7	Argininosuccinate lyase
Cre01.g023400	2		shared
Cre01.g041000	2		shared
Cre01.g058886	2		shared			transport.ammonium
Cre02.g073200	2		shared	THD1	Threonine deaminase	amino acid metabolism.degradation.aspartate family.threonine
Cre02.g076900	2		shared	CGK2	cGMP-dependent protein kinase	protein.postranslational modification
Cre02.g082300	2	1	shared	SUR6	Surfeit 6-like protein
Cre02.g087950	2	2	shared	TSM1	Methionyl-tRNA synthetase	protein.aa activation.methionine-tRNA ligase
Cre02.g092100	2	1	shared		Predicted protein
Cre02.g103850	2	2	shared	HIS3	Imidazoleglycerol-phosphate dehydratase	amino acid metabolism.synthesis.histidine
Cre02.g106500	2		shared	DIPP	Inositol-phosphate phosphatase
Cre02.g109200	2	5	shared
Cre02.g117050	2		shared		Protein tyrosine kinase	protein.postranslational modification
Cre03.g158150	2		shared			RNA.RNA binding
Cre03.g168150	2		shared			protein.postranslational modification
Cre03.g169900	2		shared
Cre03.g173900	2	16	shared			protein.degradation.ubiquitin.E3.RING
Cre03.g190150	2		shared	CGL1	conserved in the green lineage
Cre03.g196850	2	1	shared			development.unspecified
Cre03.g197000	2	1	shared			protein.synthesis.ribosome biogenesis.BRIX
Cre03.g213313	2		shared			lipid metabolism.FA synthesis and FA elongation.ACP oxoacyl reductase
Cre04.g220200	2		shared			transport.potassium
Cre06.g251650	2		shared	PTC1	Low-affinity phosphate transporter	transport.phosphate
Cre06.g255100	2		shared
Cre06.g259600	2		shared	VPS53	Subunit of GARP complex	cell.vesicle transport
Cre06.g259650	2	16	shared	MPA7	Metallophosphoesterase/metallo-dependent phosphatase	misc.acid and other phosphatases
Cre06.g260400	2		shared	FAP287	Ubiquitin-like Flagellar Associated Protein
Cre06.g267150	2	1	shared
Cre06.g278122	2	17	shared
Cre06.g278254	2	1	shared			protein.postranslational modification
Cre06.g280950	2		shared	PYK2	Pyruvate kinase	glycolysis.cytosolic branch.pyruvate kinase (PK)
Cre06.g301100	2	17	shared
Cre06.g308450	2		shared
Cre06.g310100	2		shared			protein.postranslational modification
Cre06.g310200	2	17	shared
Cre07.g313185	2		shared			RNA.transcription
Cre07.g314100	2	1	shared			protein.synthesis.ribosomal protein.eukaryotic.60S subunit.unknown
Cre07.g318702	2	1	shared			RNA.processing
Cre07.g323900	2		shared		Phosphoprotein phosphatase
Cre07.g331962	2		shared
Cre07.g332050	2		shared
Cre07.g345800	2	17	shared
Cre07.g348500	2	1	shared
Cre08.g385900	2		shared
Cre09.g394399	2	1	shared			RNA.regulation of transcription.unclassified
Cre09.g400627	2	1	shared
Cre09.g403219	2	1	shared	RPB5	DNA-directed RNA polymerase II, 23 kDa polypeptide	RNA.transcription
Cre09.g406600	2		shared
Cre09.g408851	2		shared			protein.degradation.metalloprotease
Cre09.g416650	2		shared		Nucleotide-diphospho-sugar transferase
Cre10.g443550	2		shared			protein.postranslational modification
Cre12.g489050	2		shared	PCT2	Phosphatidate cytidylyltransferase	lipid metabolism.Phospholipid synthesis
Cre12.g499000	2	1	shared
Cre12.g505650	2	15	shared
Cre12.g508200	2	1	shared
Cre12.g512550	2	12	shared
Cre12.g528900	2	1	shared	RBG1	60S ribosome subunit biogenesis protein	protein.synthesis.ribosome biogenesis
Cre12.g528950	2	1	shared	PUF1	Puf protein
Cre12.g543050	2	14	shared
Cre12.g547500	2	6	shared
Cre13.g565450	2	3	shared	PURB	Adenylosuccinate lyase	nucleotide metabolism.synthesis.purine.SAICAR lyase
Cre13.g566450	2		shared	ROC104	Rhythm of Chloroplast 104	protein.postranslational modification
Cre13.g568850	2	14	shared	ISU1	Iron-sulfur cluster assembly scaffold protein	protein.assembly and cofactor ligation
Cre13.g571450	2		shared			redox.ascorbate and glutathione
Cre13.g571650	2	1	shared	RPB10	DNA-directed RNA polymerases I/II/III subunit 10	RNA.transcription
Cre14.g614300	2	2	shared			nucleotide metabolism.synthesis.purine.IMP dehydrogenase
Cre14.g617600	2		shared	DEG9	Deg protease	protein.degradation.serine protease
Cre14.g629500	2	2	shared
Cre16.g659400	2	15	shared			protein.postranslational modification
Cre16.g665650	2		shared			signalling.G-proteins
Cre16.g665700	2		shared
Cre16.g691450	2	2	shared
Cre17.g708100	2	1	shared			nucleotide metabolism.salvage.phosphoribosyltransferases.hgprt
Cre17.g708800	2		shared	GSH2	Glutathione synthetase	redox.ascorbate and glutathione.glutathione
Cre17.g709350	2	1	shared	SYP5	Qc-SNARE protein, Syn8/Syntaxin8-family	cell.vesicle transport
Cre17.g716400	2	1	shared			RNA.regulation of transcription.C2H2 zinc finger family
Cre17.g723550	2	4	shared	CPLD4	Putative Inositol-phosphate phosphatase	minor CHO metabolism.myo-inositol.inositol phosphatase
Cre17.g733250	2	6	shared	FKB16-4	peptidyl-prolyl cis-trans isomerase, FKBP-type	protein.folding
Cre18.g749647	2		shared			nucleotide metabolism.synthesis.purine.GAR Synthetase
Cre01.g001000	3	11	dark
Cre01.g007811	3	10	dark
Cre01.g010250	3	10	dark		Phosphoprotein phosphatase 2C-related	protein.postranslational modification
Cre01.g013500	3	12	dark
Cre01.g017150	3	11	dark
Cre01.g018050	3	8	dark		NEF1-like protein
Cre01.g020050	3	11	dark
Cre01.g022000	3	10	dark		Putative Spastin homolog	protein.degradation.AAA type
Cre01.g024500	3	10	dark
Cre01.g026500	3	11	dark	ASP3	Pepsin-type aspartyl protease	protein.degradation.aspartate protease
Cre01.g027900	3	8	dark		similar to HAV22	hormone metabolism.abscisic acid.synthesis-degradation
Cre01.g028000	3	12	dark
Cre01.g029200	3	11	dark	ESP1	Separase, cell cycle protease
Cre01.g031500	3	8	dark			redox.ascorbate and glutathione.ascorbate
Cre01.g032550	3	11	dark	CGL127	conserved in the green lineage
Cre01.g034750	3	10	dark
Cre01.g035250	3	11	dark			polyamine metabolism.synthesis.N-carbamoylputrescine amidohydrolase
Cre01.g035550	3	11	dark
Cre01.g038151	3	10	dark
Cre01.g050750	3	11	dark
Cre01.g050800	3	10	dark
Cre01.g051850	3	10	dark
Cre01.g055436	3	10	dark
Cre01.g055600	3	10	dark	KIL15	Putative kinesin-like motor protein	cell.organisation
Cre02.g080450	3	11	dark
Cre02.g080850	3	10	dark	CYN47	Cyclophilin
Cre02.g082000	3	10	dark	AGE1	DNA repair glycosylase	DNA.synthesis/chromatin structure
Cre02.g089600	3	10	dark	XPD2	RAD3/XP-D family DNA-binding helicase	DNA.synthesis/chromatin structure
Cre02.g089850	3	10	dark
Cre02.g090350	3	10	dark
Cre02.g091500	3	11	dark
Cre02.g094700	3	11	dark
Cre02.g095116	3	11	dark
Cre02.g095137	3	11	dark
Cre02.g095600	3	10	dark
Cre02.g097200	3	10	dark	SRR14	Scavenger receptor cysteine rich (SRCR) protein
Cre02.g099350	3	11	dark	SRR8	Scavenger receptor cysteine rich (SRCR) protein
Cre02.g101750	3	10	dark
Cre02.g105550	3	10	dark
Cre02.g108000	3	10	dark
Cre02.g110700	3	11	dark
Cre02.g114950	3	10	dark
Cre02.g119800	3	10	dark
Cre02.g143800	3	11	dark		SNF2-related DNA/RNA helicase	RNA.regulation of transcription.Chromatin Remodeling Factors
Cre03.g144304	3	11	dark
Cre03.g145807	3	10	dark
Cre03.g157950	3	11	dark
Cre03.g159550	3	11	dark
Cre03.g163000	3	11	dark	POC5	Centriole proteome protein	cell.motility.eukaryotes.basal bodies
Cre03.g163150	3	8	dark
Cre03.g163300	3	10	dark	CDT1	DNA replication initiation factor, CDT1-like
Cre03.g167000	3	8	dark	UBC3	E2 Ubiquitin conjugating enzyme	protein.degradation.ubiquitin.E2
Cre03.g178950	3	10	dark	HEL17	DEAD/DEAH box helicase	DNA.synthesis/chromatin structure
Cre03.g186700	3	10	dark
Cre03.g191100	3	10	dark
Cre03.g197700	3	10	dark	HLM8	Histone-lysine N-methyltransferase	RNA.regulation of transcription.SET-domain transcriptional regulator family
Cre03.g199350	3	10	dark		SNF2-related DNA/RNA helicase	RNA.regulation of transcription.Chromatin Remodeling Factors
Cre03.g199400	3	10	dark	ORC2	Origin recognition complex subunit 2	DNA.synthesis/chromatin structure
Cre03.g202300	3	10	dark
Cre03.g204801	3	10	dark
Cre03.g205249	3	11	dark			cell.organisation
Cre04.g211700	3	10	dark
Cre04.g215100	3	11	dark
Cre04.g215500	3	11	dark
Cre04.g219550	3	11	dark
Cre04.g222050	3	11	dark
Cre04.g222500	3	11	dark
Cre04.g226200	3	10	dark			protein.postranslational modification
Cre04.g227000	3	10	dark	MLH2	DNA mismatch repair protein	DNA.repair
Cre04.g230732	3	10	dark
Cre04.g233102	3	10	dark
Cre05.g233303	3	8	dark
Cre05.g234647	3	8	dark
Cre05.g239750	3	8	dark	ARS13	Arylsulfatase
Cre05.g239800	3	10	dark	ARS14	Arylsulfatase
Cre05.g241150	3	11	dark
Cre05.g241250	3	11	dark
Cre05.g243900	3	10	dark
Cre05.g246750	3	8	dark
Cre06.g257700	3	11	dark
Cre06.g258300	3	8	dark
Cre06.g259950	3	11	dark
Cre06.g260650	3	8	dark
Cre06.g261550	3	11	dark
Cre06.g273500	3	7	dark			nucleotide metabolism.degradation
Cre06.g275400	3	11	dark			cell.motility.eukaryotes.basal bodies
Cre06.g278151	3	11	dark
Cre06.g278156	3	11	dark
Cre06.g278214	3	11	dark
Cre06.g278237	3	11	dark	CPLD34	Putative carbohydrate/purine kinase
Cre06.g278250	3	10	dark
Cre06.g278850	3	10	dark	MND1	GAJ-like protein	DNA.repair
Cre06.g281766	3	10	dark
Cre06.g283000	3	11	dark	CGLD39	conserved in the green lineage and diatoms
Cre06.g284250	3	7	dark	LHCBM8	Light-harvesting Chlorophyll a/b binding protein of LHCII	PS.lightreaction.photosystem II.LHC-II
Cre06.g291350	3	11	dark
Cre06.g294050	3	11	dark
Cre06.g299950	3	8	dark
Cre06.g303536	3	10	dark
Cre06.g306150	3	10	dark
Cre06.g311250	3	10	dark
Cre07.g316350	3	10	dark	CSG1	Chlamydomonas specific family G protein
Cre07.g319100	3	7	dark	TEF18	Glutathione S-transferase-related protein	PS.lightreaction.unspecified.TEF
Cre07.g320200	3	11	dark			misc.myrosinases-lectin-jacalin
Cre07.g322300	3	10	dark	XPD4	RAD3/XP-D family DNA-binding helicase	DNA.synthesis/chromatin structure
Cre07.g325737	3	7	dark
Cre07.g327300	3	11	dark
Cre07.g328500	3	11	dark	ARS17	Arylsulfatase
Cre07.g332400	3	8	dark
Cre07.g336650	3	11	dark	MLH3	DNA mismatch repair protein	DNA.repair
Cre07.g343150	3	11	dark
Cre07.g343333	3	11	dark
Cre07.g347550	3	10	dark
Cre07.g350450	3	10	dark			development.unspecified
Cre07.g351400	3	10	dark	MCM10	Minichromosome maintenance protein
Cre07.g351450	3	10	dark			protein.postranslational modification.kinase
Cre07.g351800	3	8	dark	PTK12	Protein tyrosine kinase	protein.postranslational modification
Cre07.g354550	3	8	dark	FAP65	Flagellar Associated Protein
Cre07.g356960	3	11	dark
Cre08.g358459	3	11	dark
Cre08.g358537	3	10	dark
Cre08.g359800	3	11	dark
Cre08.g360444	3	11	dark
Cre08.g361400	3	8	dark			RNA.regulation of transcription.CPP(Zn),CPP1-related transcription factor family
Cre08.g361900	3	8	dark
Cre08.g364351	3	8	dark		Protein of unknown function
Cre08.g365750	3	10	dark
Cre08.g372900	3	11	dark	VFL1	Variable flagella protein 1	cell.motility.eukaryotes.basal bodies
Cre08.g379750	3	10	dark
Cre08.g383300	3	7	dark
Cre08.g383950	3	11	dark
Cre09.g386167	3	8	dark
Cre09.g389350	3	11	dark
Cre09.g390450	3	11	dark
Cre09.g390912	3	11	dark
Cre09.g392850	3	11	dark
Cre09.g394350	3	8	dark	NUP155	Nuclear pore protein	protein.targeting.nucleus
Cre09.g394732	3	11	dark	MOT3	Predicted protein
Cre09.g397290	3	11	dark
Cre09.g397350	3	10	dark	XPD3	RAD3/XP-D family DNA-binding helicase	DNA.synthesis/chromatin structure
Cre09.g397845	3	10	dark			DNA.repair
Cre09.g408100	3	8	dark
Cre09.g412450	3	11	dark			DNA.synthesis/chromatin structure
Cre09.g414000	3	7	dark		homogentisate phytyltransferase/ prenyltransferase	secondary metabolism.isoprenoids.tocopherol biosynthesis.homogentisate phytyltransferase
Cre09.g414850	3	8	dark
Cre10.g419150	3	11	dark
Cre10.g420200	3	12	dark
Cre10.g430900	3	10	dark
Cre10.g430950	3	11	dark	RAD54B	SNF2-related DNA/RNA helicase	RNA.regulation of transcription.Chromatin Remodeling Factors
Cre10.g436053	3	11	dark
Cre10.g440500	3	11	dark
Cre10.g440600	3	10	dark
Cre10.g441700	3	10	dark
Cre10.g446150	3	10	dark
Cre10.g446350	3	7	dark	CGLD14	conserved in the green lineage and Diatoms	PS.lightreaction.photosystem II.PSII polypeptide subunits
Cre10.g447300	3	8	dark			protein.degradation.ubiquitin.ubiquitin
Cre10.g450200	3	10	dark
Cre10.g456800	3	8	dark
Cre10.g460000	3	10	dark
Cre10.g460250	3	10	dark
Cre10.g466300	3	8	dark
Cre10.g466400	3	8	dark
Cre10.g467200	3	10	dark	ATR1	ATM/ATR-related phosphatidylinositol 3-kinase	development.multitarget.target of rapamycin
Cre11.g467600	3	11	dark
Cre11.g467735	3	10	dark
Cre11.g467737	3	11	dark
Cre11.g467744	3	10	dark
Cre11.g467750	3	11	dark
Cre11.g480300	3	11	dark
Cre11.g481082	3	10	dark
Cre11.g481093	3	8	dark
Cre11.g481400	3	10	dark			protein.postranslational modification
Cre11.g482550	3	11	dark
Cre11.g483250	3	10	dark
Cre12.g487800	3	10	dark
Cre12.g490150	3	10	dark	HEL48	DEAD/DEAH box helicase	DNA.synthesis/chromatin structure
Cre12.g494200	3	10	dark			RNA.regulation of transcription.Chromatin Remodeling Factors
Cre12.g501250	3	12	dark
Cre12.g502500	3	10	dark			misc.UDP glucosyl and glucoronyl transferases
Cre12.g506400	3	11	dark
Cre12.g507909	3	11	dark
Cre12.g520050	3	11	dark
Cre12.g521100	3	11	dark
Cre12.g522000	3	6	dark
Cre12.g528200	3	10	dark			DNA.synthesis/chromatin structure
Cre12.g540927	3	10	dark			DNA.synthesis/chromatin structure
Cre12.g541550	3	11	dark
Cre12.g541800	3	8	dark			protein.degradation
Cre12.g542400	3	10	dark
Cre12.g544900	3	8	dark
Cre12.g546200	3	8	dark	RBL5	Rhomboid-like protein
Cre12.g550152	3	10	dark
Cre12.g553253	3	11	dark
Cre12.g555500	3	7	dark
Cre12.g556653	3	10	dark
Cre12.g557928	3	12	dark
Cre12.g559150	3	2	dark	CLPS2	Clp protease adaptor protein
Cre12.g559900	3	11	dark
Cre13.g561900	3	10	dark			RNA.processing.ribonucleases
Cre13.g563800	3	10	dark	MYO3	Myosin heavy chain	cell.organisation
Cre13.g570300	3	11	dark	UBC24	E2 Ubiquitin conjugating enzyme	protein.degradation.ubiquitin.E2
Cre13.g572650	3	11	dark
Cre13.g575950	3	8	dark	HIR1	Histone transcription regulator	DNA.synthesis/chromatin structure.retrotransposon/transposase
Cre13.g578501	3	10	dark			development.unspecified
Cre13.g580700	3	11	dark	DAL2	allantoate deiminase	protein.degradation
Cre13.g583100	3	10	dark
Cre13.g588250	3	10	dark
Cre13.g603300	3	11	dark
Cre14.g608900	3	10	dark
Cre14.g610900	3	11	dark
Cre14.g613400	3	11	dark	POC16	Centriole proteome protein	cell.motility.eukaryotes.basal bodies
Cre14.g618250	3	11	dark
Cre14.g624600	3	11	dark
Cre14.g631575	3	11	dark
Cre14.g633900	3	11	dark
Cre15.g634701	3	10	dark			DNA.synthesis/chromatin structure
Cre15.g641150	3	11	dark
Cre16.g653338	3	10	dark
Cre16.g658300	3	10	dark
Cre16.g664100	3	10	dark
Cre16.g664301	3	10	dark	POLQ1	DNA polymerase theta
Cre16.g665950	3	10	dark	MCM8	Minichromosome maintenance protein	DNA.synthesis/chromatin structure
Cre16.g667950	3	11	dark
Cre16.g668750	3	11	dark
Cre16.g673393	3	11	dark			DNA.synthesis/chromatin structure
Cre16.g674850	3	10	dark
Cre16.g675076	3	11	dark
Cre16.g676100	3	10	dark
Cre16.g676981	3	11	dark
Cre16.g677650	3	11	dark
Cre16.g681350	3	10	dark
Cre16.g684715	3	11	dark	DCL2	Dicer-like protein	RNA.processing.ribonucleases
Cre16.g685613	3	10	dark
Cre16.g686950	3	10	dark	CTF18	DNA damage repair and chromosome cohesion protein	protein.degradation.AAA type
Cre16.g687406	3	11	dark
Cre16.g687630	3	11	dark
Cre16.g693750	3	8	dark			RNA.regulation of transcription.Polycomb Group (PcG)
Cre16.g694250	3	10	dark
Cre17.g704950	3	11	dark
Cre17.g705650	3	11	dark
Cre17.g711600	3	10	dark
Cre17.g711900	3	7	dark
Cre17.g716150	3	11	dark	SUM4	Similar to Small ubiquitin-like modifier	protein.degradation.ubiquitin.ubiquitin
Cre17.g716301	3	10	dark	SUM7	Similar to Small ubiquitin-like modifier
Cre17.g717550	3	10	dark
Cre17.g722500	3	7	dark
Cre17.g724800	3	11	dark
Cre17.g724900	3	10	dark
Cre17.g725900	3	10	dark
Cre17.g732600	3	10	dark	GOX5	Glyoxal or galactose oxidase	Biodegradation of Xenobiotics
Cre17.g732802	3	11	dark			amino acid metabolism.degradation.aromatic aa.tyrosine
Cre17.g738500	3	10	dark
Cre17.g741500	3	11	dark	KIL7	Putative kinesin-like motor protein	cell.organisation
Cre17.g741700	3	11	dark	KIL22	Putative kinesin-like motor protein	cell.organisation
Cre17.g743346	3	11	dark
Cre17.g744247	3	10	dark
Cre19.g750897	3	10	dark			nucleotide metabolism.degradation
Cre01.g001000	3	11	light
Cre01.g001600	3	12	light		Predicted protein containing BTB/POZ fold domain (involved in protein binding)
Cre01.g007811	3	10	light
Cre01.g022000	3	10	light		Putative Spastin homolog	protein.degradation.AAA type
Cre01.g022850	3	10	light
Cre01.g024500	3	10	light
Cre01.g029200	3	11	light	ESP1	Separase, cell cycle protease
Cre01.g031450	3	11	light
Cre01.g032550	3	11	light	CGL127	conserved in the green lineage
Cre01.g033500	3	9	light
Cre01.g035250	3	11	light			polyamine metabolism.synthesis.N-carbamoylputrescine amidohydrolase
Cre01.g036050	3	10	light	MLH1	DNA mismatch repair protein	DNA.repair
Cre01.g036100	3	10	light
Cre01.g045150	3	11	light
Cre01.g047300	3	11	light
Cre01.g048400	3	11	light
Cre01.g051625	3	11	light
Cre01.g051850	3	10	light
Cre01.g053550	3	11	light
Cre01.g053800	3	11	light
Cre01.g055436	3	10	light
Cre01.g055600	3	10	light	KIL15	Putative kinesin-like motor protein	cell.organisation
Cre02.g074850	3	9	light			protein.postranslational modification
Cre02.g080450	3	11	light
Cre02.g084450	3	11	light	PHX5	Putative prolyl 4-hydroxylase	misc.oxidases - copper, flavone etc
Cre02.g087100	3	11	light
Cre02.g094200	3	9	light
Cre02.g095099	3	11	light			protein.postranslational modification
Cre02.g095250	3	10	light
Cre02.g096050	3	10	light
Cre02.g097200	3	10	light	SRR14	Scavenger receptor cysteine rich (SRCR) protein
Cre02.g099350	3	11	light	SRR8	Scavenger receptor cysteine rich (SRCR) protein
Cre02.g099900	3	10	light
Cre02.g100700	3	13	light
Cre02.g100900	3	9	light
Cre02.g101750	3	10	light
Cre02.g104150	3	10	light
Cre02.g105550	3	10	light
Cre02.g108000	3	10	light
Cre02.g114950	3	10	light
Cre02.g117350	3	10	light	MOT11	Tubulin tyrosine ligase	cell.motility.eukaryotes.other
Cre02.g119650	3	12	light	GNT3
Cre02.g119800	3	10	light
Cre02.g142366	3	10	light
Cre03.g144787	3	11	light
Cre03.g145487	3	10	light
Cre03.g145807	3	10	light
Cre03.g153500	3	11	light
Cre03.g154726	3	11	light
Cre03.g155700	3	11	light
Cre03.g158464	3	11	light
Cre03.g163000	3	11	light	POC5	Centriole proteome protein	cell.motility.eukaryotes.basal bodies
Cre03.g163300	3	10	light	CDT1	DNA replication initiation factor, CDT1-like
Cre03.g166700	3	11	light	FOR1	Formin	cell.organisation
Cre03.g167550	3	11	light	POC3	Centriole proteome protein	cell.motility.eukaryotes.basal bodies
Cre03.g167734	3	8	light
Cre03.g173700	3	11	light	KIL14	Putative kinesin-like motor protein	cell.organisation
Cre03.g179450	3	11	light	SRR7	Scavenger receptor cysteine rich (SRCR) protein
Cre03.g180000	3	13	light
Cre03.g183350	3	10	light		SNF2-related DNA/RNA helicase	RNA.regulation of transcription.Chromatin Remodeling Factors
Cre03.g183800	3	10	light
Cre03.g186250	3	10	light
Cre03.g186700	3	10	light
Cre03.g189000	3	11	light	RAD54A	SNF2-related DNA/RNA helicase	RNA.regulation of transcription.Chromatin Remodeling Factors
Cre03.g191100	3	10	light
Cre03.g195366	3	11	light			protein.postranslational modification
Cre03.g195450	3	11	light	POC11	Centriole proteome protein	cell.motility.eukaryotes.basal bodies
Cre03.g196500	3	9	light
Cre03.g197700	3	10	light	HLM8	Histone-lysine N-methyltransferase	RNA.regulation of transcription.SET-domain transcriptional regulator family
Cre03.g199350	3	10	light		SNF2-related DNA/RNA helicase	RNA.regulation of transcription.Chromatin Remodeling Factors
Cre03.g200450	3	14	light
Cre03.g200600	3	11	light	KIN14A-1	Kinesin motor protein	cell.organisation
Cre03.g202300	3	10	light
Cre03.g202339	3	11	light
Cre03.g202561	3	12	light
Cre03.g204450	3	11	light
Cre03.g204900	3	9	light
Cre03.g212417	3	10	light
Cre04.g211700	3	10	light
Cre04.g218900	3	10	light			DNA.synthesis/chromatin structure
Cre04.g225150	3	10	light
Cre04.g227000	3	10	light	MLH2	DNA mismatch repair protein	DNA.repair
Cre04.g233102	3	10	light
Cre05.g231100	3	11	light			cell.organisation
Cre05.g239900	3	11	light	ARS15	Arylsulfatase
Cre05.g241150	3	11	light
Cre05.g246377	3	14	light		Adenosine/AMP deaminase
Cre05.g246650	3	8	light
Cre05.g248050	3	11	light
Cre06.g261550	3	11	light
Cre06.g268501	3	13	light
Cre06.g268700	3	11	light
Cre06.g270550	3	13	light
Cre06.g273450	3	11	light
Cre06.g275200	3	10	light
Cre06.g278099	3	10	light
Cre06.g278137	3	12	light
Cre06.g278174	3	11	light
Cre06.g278199	3	10	light
Cre06.g278206	3	11	light
Cre06.g278214	3	11	light
Cre06.g278237	3	11	light	CPLD34	Putative carbohydrate/purine kinase
Cre06.g278250	3	10	light
Cre06.g278850	3	10	light	MND1	GAJ-like protein	DNA.repair
Cre06.g279600	3	9	light
Cre06.g281200	3	11	light
Cre06.g281766	3	10	light
Cre06.g289000	3	11	light
Cre06.g292850	3	11	light	CDC6	Pre-initiation complex, subunit CDC6
Cre06.g296750	3	13	light	HYDEF1	Iron hydrogenase assembly protein	PS.lightreaction.hydrogenase.FeFe-hydrogenase
Cre06.g303536	3	10	light
Cre06.g307750	3	16	light
Cre06.g311200	3	8	light	MFT21	Major facilitator superfamily transporter
Cre06.g311250	3	10	light
Cre07.g320850	3	13	light			misc.gluco-, galacto- and mannosidases
Cre07.g322300	3	10	light	XPD4	RAD3/XP-D family DNA-binding helicase	DNA.synthesis/chromatin structure
Cre07.g323300	3	10	light
Cre07.g325728	3	11	light
Cre07.g341700	3	10	light			protein.postranslational modification
Cre07.g344702	3	11	light
Cre07.g347550	3	10	light
Cre07.g348550	3	10	light	TGL13	Triacylglycerol lipase	lipid metabolism.lipid degradation.lipases
Cre07.g350450	3	10	light			development.unspecified
Cre07.g351400	3	10	light	MCM10	Minichromosome maintenance protein
Cre07.g351450	3	10	light			protein.postranslational modification.kinase
Cre08.g360750	3	9	light
Cre08.g365750	3	10	light
Cre08.g368226	3	12	light
Cre08.g374000	3	10	light
Cre08.g379750	3	10	light
Cre08.g379800	3	11	light			RNA.regulation of transcription.Psudo ARR transcription factor family
Cre08.g380800	3	14	light
Cre08.g385250	3	11	light
Cre09.g386119	3	8	light
Cre09.g387578	3	11	light
Cre09.g389504	3	11	light
Cre09.g390150	3	10	light
Cre09.g394658	3	10	light	LCI28	Low-CO2-induced aldose reductase	minor CHO metabolism.others
Cre09.g395300	3	9	light
Cre09.g396475	3	11	light			protein.degradation.ubiquitin.E3.RING
Cre09.g396600	3	14	light	HYDA2	Iron hydrogenase	PS.lightreaction.hydrogenase.FeFe-hydrogenase
Cre09.g396883	3	10	light
Cre09.g396920	3	11	light
Cre09.g406500	3	10	light
Cre09.g407150	3	11	light
Cre09.g408900	3	11	light
Cre09.g410100	3	8	light		putative Cation-transporting ATPase	transport.p- and v-ATPases
Cre10.g418250	3	11	light	BLD10	Basal body protein	cell.motility.eukaryotes.basal bodies
Cre10.g422550	3	10	light
Cre10.g425200	3	9	light
Cre10.g426450	3	12	light
Cre10.g428433	3	10	light		Formamidopyrimidine-DNA glycosylase
Cre10.g430900	3	10	light
Cre10.g432500	3	11	light		Condensin complex component	DNA.synthesis/chromatin structure
Cre10.g436000	3	11	light
Cre10.g440600	3	10	light
Cre10.g441700	3	10	light
Cre10.g443801	3	10	light
Cre10.g445800	3	11	light
Cre10.g450200	3	10	light
Cre10.g456350	3	11	light	KIN7-2	Kinesin motor protein	cell.organisation
Cre10.g459550	3	10	light
Cre10.g460000	3	10	light
Cre11.g467537	3	11	light	PPR12	PentratricoPeptide Repeat protein
Cre11.g467583	3	8	light			protein.postranslational modification
Cre11.g467608	3	11	light
Cre11.g467686	3	8	light
Cre11.g467744	3	10	light
Cre11.g478000	3	8	light
Cre11.g478184	3	13	light
Cre11.g480700	3	13	light
Cre11.g481082	3	10	light
Cre12.g486750	3	11	light
Cre12.g487800	3	10	light
Cre12.g490150	3	10	light	HEL48	DEAD/DEAH box helicase	DNA.synthesis/chromatin structure
Cre12.g493650	3	8	light
Cre12.g494200	3	10	light			RNA.regulation of transcription.Chromatin Remodeling Factors
Cre12.g496900	3	11	light
Cre12.g505900	3	11	light
Cre12.g506750	3	8	light
Cre12.g507001	3	11	light			major CHO metabolism.degradation.sucrose.invertases.cell wall
Cre12.g513550	3	11	light			protein.degradation.ubiquitin.E1
Cre12.g515900	3	10	light
Cre12.g516950	3	11	light	SAS6	Basal body cartwheel protein	cell.motility.eukaryotes.basal bodies
Cre12.g522300	3	11	light
Cre12.g522400	3	11	light			RNA.regulation of transcription.MYB domain transcription factor family
Cre12.g525550	3	11	light	MPA10	Metallophosphoesterase/metallo-dependent phosphatase
Cre12.g527200	3	11	light
Cre12.g528200	3	10	light			DNA.synthesis/chromatin structure
Cre12.g530350	3	13	light	IRT2	Iron-nutrition responsive ZIP family transporter	transport.metal
Cre12.g531350	3	10	light	CGL62	putative cell cycle associated protein
Cre12.g531400	3	11	light	NPH4	Nephrocystin-4-like protein	cell.motility.eukaryotes.basal bodies
Cre12.g534400	3	11	light
Cre12.g537300	3	8	light
Cre12.g540927	3	10	light			DNA.synthesis/chromatin structure
Cre12.g541450	3	11	light
Cre12.g542400	3	10	light
Cre12.g550250	3	11	light			RNA.regulation of transcription.CPP(Zn),CPP1-related transcription factor family
Cre12.g550450	3	11	light
Cre12.g551550	3	10	light
Cre12.g553450	3	16	light	CNG1	Cyclic-nucleotide gated potassium channel	transport.potassium
Cre12.g554550	3	10	light
Cre12.g556653	3	10	light
Cre12.g558352	3	15	light
Cre12.g559900	3	11	light
Cre12.g561601	3	11	light
Cre13.g561900	3	10	light			RNA.processing.ribonucleases
Cre13.g563800	3	10	light	MYO3	Myosin heavy chain	cell.organisation
Cre13.g567150	3	10	light			development.unspecified
Cre13.g568450	3	11	light	KIN7-3	Kinesin motor protein	cell.organisation
Cre13.g572600	3	10	light
Cre13.g578400	3	8	light
Cre13.g580250	3	11	light
Cre13.g584200	3	11	light			redox.glutaredoxins
Cre13.g588250	3	10	light
Cre13.g592350	3	10	light
Cre14.g610200	3	11	light
Cre14.g616800	3	11	light
Cre14.g618150	3	11	light
Cre14.g620050	3	10	light
Cre14.g624600	3	11	light
Cre14.g627050	3	11	light
Cre14.g630600	3	10	light
Cre14.g632050	3	11	light
[truncated: 36,640 more rows]

## Sheet: Table S2
Table S2
	conserved
	functional linkage
	light-specific
	dark-specific
module	# all genes	# light period genes	# dark period genes	# shared genes	condition number	Jaccard similarity	functional linkage score
1	593	314	279	60	1.12545	0.10118	0.720853
2	781	391	390	81	1.00256	0.103713	0.737714
3	521	264	257	78	1.02724	0.149712	0.617167
4	662	435	227	39	1.9163	0.0589124	0.668271
5	334	109	225	14	0.484444	0.0419162	0.791078
6	694	368	326	27	1.12883	0.0389049	0.876058
7	592	327	265	116	1.23396	0.195946	0.460005
8	491	196	295	23	0.664407	0.0468432	0.814511
9	500	183	317	22	0.577287	0.044	0.804653
10	247	124	123	22	1.00813	0.0890688	0.774457
11	816	413	403	50	1.02481	0.0612745	0.841509
12	520	282	238	53	1.18487	0.101923	0.706332
13	308	96	212	15	0.45283	0.0487013	0.734062
14	765	458	307	106	1.49186	0.138562	0.551808
15	602	324	278	22	1.16547	0.0365448	0.873887
16	599	415	184	36	2.25543	0.0601002	0.597927
17	531	186	345	32	0.53913	0.0602637	0.733091
18	481	289	192	27	1.50521	0.0561331	0.758052
19	545	216	329	24	0.656535	0.0440367	0.820659
20	536	306	230	127	1.33043	0.23694	0.337633
21	283	159	124	106	1.28226	0.374558	0
22	680	331	349	29	0.948424	0.0426471	0.881399
23	471	238	233	54	1.02146	0.11465	0.706435
24	604	263	341	56	0.771261	0.0927152	0.720174
25	603	427	176	21	2.42614	0.0348259	0.626619
26	474	298	176	13	1.69318	0.0274262	0.793407
27	1173	678	495	234	1.3697	0.199488	0.425245
28	742	437	305	70	1.43279	0.0943396	0.676842
29	636	353	283	67	1.24735	0.105346	0.686379
30	849	439	410	111	1.07073	0.130742	0.656171
31	730	371	359	46	1.03343	0.0630137	0.834876
32	150	77	73	6	1.05479	0.04	0.888347
33	650	418	232	33	1.80172	0.0507692	0.711209
34	579	295	284	19	1.03873	0.0328152	0.909162
35	760	352	408	41	0.862745	0.0539474	0.836714
36	374	197	177	30	1.11299	0.0802139	0.776094
37	700	402	298	42	1.34899	0.06	0.7792
38	495	229	266	80	0.860902	0.161616	0.564563
39	548	241	307	23	0.785016	0.0419708	0.851302
40	793	397	396	24	1.00253	0.0302648	0.923914
41	629	258	371	40	0.695418	0.063593	0.777938
42	540	211	329	25	0.641337	0.0462963	0.812426
43	610	295	315	49	0.936508	0.0803279	0.786098
44	840	412	428	66	0.962617	0.0785714	0.793817
45	780	373	407	71	0.916462	0.0910256	0.754218
46	737	302	435	84	0.694253	0.113976	0.651928
47	548	219	329	22	0.665653	0.040146	0.832525
48	369	159	210	13	0.757143	0.0352304	0.863313
49	361	119	242	12	0.491736	0.033241	0.815325
50	544	216	328	35	0.658537	0.0643382	0.770735
51	663	547	116	45	4.71552	0.0678733	0.0854006
52	801	341	460	248	0.741304	0.309613	0.168155
53	290	118	172	14	0.686047	0.0482759	0.816397
54	572	245	327	104	0.749235	0.181818	0.49183
55	223	94	129	10	0.728682	0.044843	0.832549
56	1011	332	679	171	0.488954	0.169139	0.47252
57	676	301	375	61	0.802667	0.0902367	0.734126
58	661	398	263	50	1.51331	0.075643	0.706127
59	693	341	352	34	0.96875	0.049062	0.870503
60	430	116	314	13	0.369427	0.0302326	0.734063
